# Supplementary material for: Microenvironmental signals combine to induce non-additive molecular and phenotypic responses in mammary epithelial cells
Source: iScience. 2025 Aug 20;28(9):113407. doi: 10.1016/j.isci.2025.113407 (PMC12496203; doi:10.1016/j.isci.2025.113407)
Supplement: Table S1. LC-MS/MS mass charge ratios related to Figure 1 [file mmc2.csv]

gene_uniprot	pbs_24hr	tgf_24hr	osm_24hr	egf_24hr
_P00761	5.022518812	7.140283206	6.929583915	7.98104616
_P00767	5.073779283	7.557425544	5.0566232	5.538730676
_P02441	4.159005241	4.680884388	4.859574245	11.94832554
_P02539	2.096764021	2.703238109	3.652410867	12.5825284
_P25691	7.806078998	8.378954967	8.887778985	8.050813748
_Q6ZSR9	5.373239995	5.567110661	5.82431143	6.96451456
A1BG_P04217	3.311567337	5.717492235	4.723286624	4.442276083
A2M_P01023	5.257454726	7.032795233	4.930118444	6.310818836
A4GALT_Q9NPC4	4.790294352	5.928809821	6.244425609	5.783623436
AAAS_Q9NRG9	6.677609836	6.910787934	7.690386167	6.010508017
AAGAB_Q6PD74	4.596101591	4.74063167	5.427518328	5.295677983
AAK1_Q2M2I8	5.737922683	5.746216956	4.991550773	8.50557309
AAMP_Q13685	4.737193533	5.128675172	7.042798058	7.431878432
AAR2_Q9Y312	4.90695981	4.699722725	8.942874123	10.91178449
AARS1_P49588	7.420048311	6.787108785	6.44172069	7.554677791
AARS2_Q5JTZ9	7.453520446	7.028734063	6.870692299	7.073911208
AARSD1_Q9BTE6	4.743570711	5.165211733	5.798179485	6.507737362
AASDHPPT_Q9NRN7	5.353275959	5.231258803	7.442469051	6.688440892
AASS_Q9UDR5	6.082259434	7.550356813	6.761316028	6.383172778
AATF_Q9NY61	6.960232188	6.442789668	7.823629495	7.737001068
ABCA12_Q86UK0	8.984340658	7.694289436	6.014892017	6.574019832
ABCA2_Q9BZC7	6.127225604	6.506673275	4.235427091	5.898008506
ABCA6_Q8N139	6.471434913	6.489398333	8.539933681	5.932847881
ABCB10_Q9NRK6	7.764335307	8.252271961	7.030568171	6.081898354
ABCB6_Q9NP58	8.853463989	8.123591861	7.521597171	7.362180659
ABCB7_O75027	8.250940606	8.285006161	7.776375774	7.362524725
ABCB8_Q9NUT2	8.579336303	9.035771954	8.233739024	7.614867114
ABCC1_P33527	7.469166426	8.609894209	7.624698577	7.843400605
ABCC10_Q5T3U5	6.712164334	8.263262563	7.086132567	7.716177323
ABCC2_Q92887	10.28257814	5.18149134	5.260291846	9.551552947
ABCC3_O15438	6.350623336	8.393380189	8.189029497	6.532358399
ABCC5_O15440	9.167297457	8.631885719	8.712362244	8.576062149
ABCD3_P28288	8.156543047	8.360282056	7.263582347	8.385582787
ABCE1_P61221	5.759775514	5.34457854	7.016810726	7.158153701
ABCF1_Q8NE71	6.761735207	7.119948445	6.340455306	6.644044724
ABCF2_Q9UG63	8.370016365	6.801231991	6.963725446	5.276181436
ABCF3_Q9NUQ8	5.787304764	6.698944006	6.090622519	7.4330361
ABHD10_Q9NUJ1	5.788281857	7.409238461	5.912387333	8.184047663
ABHD11_Q8NFV4	6.905767869	7.121925335	6.060663957	7.395429471
ABHD12_Q8N2K0	6.591281899	7.862314602	8.428912056	7.536891098
ABHD14B_Q96IU4	6.047134004	6.307103721	7.541111385	7.027508045
ABHD16A_O95870	7.511587188	7.592752442	6.605941374	6.328774915
ABHD17B_Q5VST6	4.825775404	6.181990251	5.15968005	5.234640917
ABHD18_Q0P651	6.319953207	7.337706307	7.038951127	7.943774156
ABI1_Q8IZP0	8.712178046	6.954336659	6.016851512	6.892565241
ABI2_Q9NYB9	9.254806917	7.214710136	6.506211068	8.868182862
ABL1_P00519	6.360764435	7.218972459	5.678461904	8.312933938
ABLIM1_O14639	8.030137735	7.553602574	7.173840686	6.741103591
ABLIM3_O94929	7.447713949	9.173824764	4.92639531	6.587497411
ABRACL_Q9P1F3	4.783561286	6.132028513	7.796069696	4.293821095
ABRAXAS1_Q6UWZ7	7.947739427	6.644589825	7.157669858	6.298903411
ABRAXAS2_Q15018	4.425040887	4.944179127	4.850011981	8.56646972
ABT1_Q9ULW3	6.571904596	6.140251127	7.555353275	8.06192431
ACAA1_P09110	8.34195835	7.501901839	8.121585513	7.92783929
ACAA2_P42765	7.457204868	8.010827685	7.54698884	7.328700112
ACACA_Q13085	4.562440588	4.412778556	6.708784951	8.058526031
ACAD10_Q6JQN1	5.370165863	6.576389283	6.081585974	6.951978494
ACAD11_Q709F0	6.448912005	7.431028048	7.090852103	7.342973962
ACAD8_Q9UKU7	6.865805736	7.479969245	7.088688346	5.758096752
ACAD9_Q9H845	7.872079843	7.689945091	6.724180995	6.456599111
ACADM_P11310	6.521326828	6.920295958	6.817944633	7.065029239
ACADS_P16219	5.759022074	6.934848899	4.733981648	4.308658699
ACADSB_P45954	6.471902271	6.615603349	6.714303462	6.503231339
ACADVL_P49748	7.106923734	7.858313232	7.173993245	7.257170301
ACAT1_P24752	7.389072947	7.024582202	6.830218309	6.937039954
ACAT2_Q9BWD1	4.705811233	4.281423826	4.848222521	5.370279467
ACBD3_Q9H3P7	7.516532347	7.869465076	6.578542315	6.437373446
ACBD5_Q5T8D3	7.917655548	6.904388559	7.738467754	6.903216851
ACBD6_Q9BR61	5.697455118	5.275234184	7.284911212	7.155297288
ACD_Q96AP0	7.493763999	6.055724525	8.113092209	8.387343213
ACIN1_Q9UKV3	7.32599223	6.60661345	6.863551373	7.263332685
ACLY_P53396	6.047634862	7.880650597	6.917072062	6.29436734
ACO2_Q99798	7.569409979	7.770536882	6.609141794	6.390676199
ACOT1_Q86TX2	7.569904018	8.071838292	6.373943523	7.732006626
ACOT11_Q8WXI4	6.411813394	5.755257098	7.132841234	4.592081855
ACOT13_Q9NPJ3	7.895815902	7.564566681	7.666275142	7.567952615
ACOT2_P49753	6.625327173	7.36801379	5.822053708	6.492501917
ACOT7_O00154	6.172799156	6.497562386	6.566602906	6.22825538
ACOT8_O14734	6.303173529	7.251123582	6.283022554	7.759717122
ACOT9_Q9Y305	7.152750837	8.252388293	6.963098641	6.376840846
ACOX1_Q15067	7.548402067	8.855960532	7.975185659	6.582333599
ACOX3_O15254	6.661626539	9.095159485	6.407714453	6.760832764
ACP1_P24666	5.702465856	6.040791006	6.46683899	7.488515718
ACP2_P11117	7.071308985	8.011697755	7.038413162	7.233798771
ACP5_P13686	9.521629959	7.70132401	4.634850877	9.610663292
ACP6_Q9NPH0	6.891694381	7.195363213	6.833563885	5.934010595
ACSF2_Q96CM8	6.81399619	7.078731394	5.930723796	5.147621424
ACSF3_Q4G176	6.538314177	7.52756723	6.77054216	6.159147826
ACSL1_P33121	8.263646065	6.956581304	7.313291815	5.419641353
ACSL3_O95573	7.493548277	8.770015091	7.91434683	7.726660464
ACSL4_O60488	5.812550314	7.64731286	8.838305529	5.985858383
ACSM3_Q53FZ2	8.415980495	6.762277724	6.384029816	5.555182452
ACSS2_Q9NR19	3.820182841	4.935207547	5.358376988	6.284575041
ACTA1_P68133	4.440031748	9.128387334	4.630171844	7.532511889
ACTA2_P62736	6.46549841	8.683140602	5.852276852	6.188035453
ACTB_P60709	8.52993583	9.41502433	5.950992975	6.826143683
ACTBL2_Q562R1	7.585903003	9.21159275	6.719052197	5.874621362
ACTC1_P68032	7.817375108	9.234976293	5.841524393	6.00581889
ACTL6A_O96019	7.383316089	7.605591025	7.43913282	8.408539974
ACTN1_P12814	7.223867122	9.430270822	5.946487896	5.975958095
ACTN3_Q08043	6.437444864	7.031183928	5.379142587	8.092179579
ACTN4_O43707	8.429021097	9.27401434	5.652250976	6.742663096
ACTR10_Q9NZ32	9.38211143	8.411573183	7.315625938	8.448631302
ACTR1A_P61163	7.311447294	7.63848209	7.389031202	8.000082069
ACTR2_P61160	8.50876532	8.474083088	7.024677717	7.536197597
ACTR3_P61158	8.452287571	8.519856515	6.877306031	7.04915272
ACTR5_Q9H9F9	6.958751084	6.567541233	7.027645749	8.272589366
ACTR6_Q9GZN1	8.373371784	7.581406831	7.86552815	6.035989757
ACTR8_Q9H981	6.70252327	6.15061974	7.716856248	7.010374452
ACTRT1_Q8TDG2	6.421754557	5.989352021	7.833261126	6.217864947
ACVR1_Q04771	7.054505653	9.039105091	8.437138099	6.665920094
ACY1_Q03154	5.254627705	5.805097649	6.689717622	5.940641027
ACYP2_P14621	5.04308944	5.620668293	8.031320053	4.755742712
ADA_P00813	4.252321203	6.216836042	4.476716206	3.555320537
ADAM10_O14672	7.156896408	8.0211669	7.645394131	8.76811901
ADAM15_Q13444	7.30593079	7.88989323	7.065209253	8.207595584
ADAM17_P78536	7.500280992	8.185824636	7.958329534	7.731290106
ADAM19_Q9H013	2.985229663	10.48807665	10.71045292	3.934032834
ADAM9_Q13443	7.485814871	8.431096587	6.809101162	8.114339876
ADAMTSL4_Q6UY14	7.069381581	5.972966317	10.13106012	6.990474149
ADAR_P55265	7.310800044	6.808520818	7.049331268	7.162902275
ADARB1_P78563	7.280945793	7.217459068	8.028116317	6.243492903
ADCK5_Q3MIX3	8.233846542	8.86297832	5.156045786	6.282915242
ADCY3_O60266	8.30821602	6.99901764	7.48204166	5.584991063
ADCY9_O60503	5.885018692	8.879581752	7.453265775	6.378577341
ADD1_P35611	8.215613772	7.299254016	4.852592053	7.44824183
ADD2_P35612	4.510227	5.915579787	4.695666931	4.983893644
ADD3_Q9UEY8	8.210616757	7.739066765	5.457991444	7.55530303
ADGRA3_Q8IWK6	7.690574475	6.959396586	5.317819433	6.554014711
ADGRE2_Q9UHX3	3.70907767	6.36334671	5.032871984	6.412904769
ADGRE5_P48960	9.063169014	6.445998166	8.724877586	3.817780204
ADGRG1_Q9Y653	7.112318769	10.05678851	5.251336165	5.725936489
ADGRG2_Q8IZP9	7.892084809	8.476946791	8.341105213	5.209829996
ADGRG6_Q86SQ4	8.875817602	8.258731604	7.553072338	9.005260716
ADH4_P08319	6.630048083	8.127017591	6.301028162	6.992776534
ADH5_P11766	4.591163938	4.967592377	5.544637288	6.439518083
ADI1_Q9BV57	4.584862246	4.457953658	5.160665785	5.787416629
ADIPOR1_Q96A54	6.55289055	7.068555241	5.382369855	6.270196033
ADIRF_Q15847	5.12517514	5.206127548	5.191777614	6.394558906
ADK_P55263	4.987395794	5.267858642	5.865171794	6.522581575
ADM_P35318	4.126052657	4.711561725	4.394957969	4.66719242
ADNP_Q9H2P0	7.882836602	6.264807412	7.062847291	7.49443706
ADNP2_Q6IQ32	5.629864145	6.104153512	7.198754207	7.001414618
ADO_Q96SZ5	5.309669235	7.282801115	6.907199996	7.944547946
ADPGK_Q9BRR6	5.941940444	8.061161155	5.216132768	4.842057862
ADPRS_Q9NX46	7.379098224	7.089896561	8.04080327	7.887130942
ADRB2_P07550	8.515990254	8.112924409	8.088799856	8.647683287
ADRM1_Q16186	5.837835484	6.36458498	7.594114479	7.574560959
ADSL_P30566	4.055402175	4.167306435	5.22317554	3.92388903
ADSS2_P30520	4.424804388	4.596646896	7.338206927	4.943153618
AEBP2_Q6ZN18	5.238045809	6.935986738	6.494987787	5.684952468
AFAP1_Q8N556	6.178291032	9.874665703	8.522222483	7.242111856
AFAP1L1_Q8TED9	5.851550733	8.024727802	7.237924908	8.269583981
AFDN_P55196	7.785963329	8.025961553	5.786827804	7.933870879
AFF1_P51825	7.487611708	5.59819009	6.600713914	7.432922526
AFF4_Q9UHB7	5.988680933	6.253683096	6.044734454	8.205011578
AFG1L_Q8WV93	7.353859231	7.20871812	7.219272344	7.213218048
AFG2A_Q8NB90	6.797466328	5.349616412	6.09364512	5.159130656
AFG2B_Q9BVQ7	5.074313997	5.698832579	5.982408488	5.519503349
AFG3L2_Q9Y4W6	7.753642362	7.169229632	7.17183353	6.575877905
AFTPH_Q6ULP2	8.368705889	8.256928888	8.160811839	8.695395702
AGA_P20933	7.419641088	6.994051326	5.627487116	6.123129683
AGAP1_Q9UPQ3	6.160282644	6.355468438	6.883386607	8.268773001
AGAP3_Q96P47	7.432515259	7.707087108	6.748670169	7.332658057
AGFG1_P52594	7.137093825	6.574631281	8.031995487	5.713988746
AGK_Q53H12	7.263973206	7.887715576	7.760545812	6.65831461
AGO1_Q9UL18	7.31455564	7.543743172	7.416627289	6.979277734
AGO2_Q9UKV8	6.155334029	7.635602625	6.350592706	4.825001085
AGO3_Q9H9G7	8.380115034	8.467085947	6.440885784	7.518264584
AGPAT1_Q99943	6.650868475	7.604410617	6.249434233	7.321929811
AGPAT2_O15120	8.260000815	8.816815562	8.149966451	8.280351587
AGPAT5_Q9NUQ2	6.24440435	8.604901203	7.047398869	6.247802679
AGPS_O00116	7.945051609	7.977715293	6.833549992	6.897409732
AGR2_O95994	4.479616684	6.129704624	7.564630765	6.583105129
AGRN_O00468	8.012011025	9.376644578	7.706535881	8.201363883
AGTRAP_Q6RW13	9.030611683	9.07173045	7.392980703	7.618385692
AHCTF1_Q8WYP5	6.876795698	6.445928254	7.04291756	8.335953905
AHCY_P23526	5.795986219	5.892307895	6.396677691	5.809354798
AHCYL1_O43865	7.130166677	6.760403755	6.696179117	8.409229867
AHDC1_Q5TGY3	7.061672411	7.366153064	6.380725996	8.08235939
AHI1-DT_P0C7V0	8.60669725	5.832265359	7.151209093	6.33591652
AHNAK_Q09666	7.493085542	8.330527313	6.64258059	7.13708332
AHNAK2_Q8IVF2	6.00337046	8.694474897	6.433517104	5.413767903
AHSA1_O95433	4.399261817	5.130751965	5.653469327	8.064228722
AIDA_Q96BJ3	7.65955125	5.786914745	6.691076543	8.942751258
AIFM1_O95831	7.280042226	7.501605007	7.064934684	6.895956986
AIMP1_Q12904	8.639014731	5.934113852	7.554191407	8.099978938
AIMP2_Q13155	7.885561199	6.005590256	6.910037107	8.085798821
AIP_O00170	6.423231736	5.603123964	5.927715631	8.075816721
AIRE_O43918	6.168838793	6.236130784	6.306706451	6.420354883
AJUBA_Q96IF1	8.449993694	7.536667798	6.999983318	6.660257941
AK1_P00568	4.751402469	5.118202468	4.835106049	7.840054865
AK2_P54819	7.365038202	6.507989826	7.786282604	6.845284324
AK3_Q9UIJ7	6.588165359	7.304124568	7.114447481	7.093383255
AK4_P27144	6.807691148	6.551791301	7.517988509	7.317644639
AKAP1_Q92667	6.984148048	5.705252962	7.361672602	7.731468846
AKAP11_Q9UKA4	6.130368875	7.358914118	6.525042932	8.378210346
AKAP12_Q02952	5.45472795	9.478168432	6.610187119	6.722287508
AKAP13_Q12802	6.999023034	7.504718852	6.026376105	6.561098555
AKAP17A_Q02040	7.903166798	7.533071728	8.511470773	7.038031752
AKAP7_Q9P0M2	8.74109218	8.754208334	6.429397237	6.610570198
AKAP8_O43823	7.847603103	7.253699726	8.105285555	7.360086775
AKAP8L_Q9ULX6	7.589191643	7.841628115	6.997212502	7.10229944
AKAP9_Q99996	8.274814884	8.051232734	6.955650816	6.089074413
AKR1A1_P14550	5.542034581	6.977774431	6.122253567	7.914642174
AKR1B1_P15121	5.87951827	6.627028134	5.842493175	6.405809744
AKR1C2_P52895	4.260490848	4.972439761	4.757316238	6.26797468
AKR1C3_P42330	5.742195788	5.914897907	5.669972673	7.542929344
AKR7A2_O43488	6.460561305	6.927339989	7.587583793	6.68059547
AKT1S1_Q96B36	8.588751643	6.800526474	7.732683916	7.993238359
AKT3_Q9Y243	6.966508936	7.400270271	9.052633605	5.836271344
ALAD_P13716	4.511604931	5.415560557	4.732185032	5.080949998
ALAS1_P13196	6.305295941	6.95136608	7.948303228	6.915367676
ALB_P02768	7.023004568	8.521968383	6.438309022	5.4415401
ALB_P02769	5.079002285	7.825795891	4.896361524	4.767521949
ALCAM_Q13740	9.223326468	9.574462578	5.41324521	7.557464418
ALDH16A1_Q8IZ83	6.655564839	6.290095493	5.659209806	5.792491487
ALDH18A1_P54886	6.764090449	6.729592836	6.616726932	5.837040746
ALDH1A3_P47895	6.661923501	7.898068168	5.897478321	10.14787233
ALDH1B1_P30837	6.81503741	8.249277327	6.23750604	6.204558989
ALDH1L2_Q3SY69	7.419987767	8.032331821	5.609279141	5.414939328
ALDH3A1_P30838	5.975332546	5.842391619	6.324403961	8.754010447
ALDH3A2_P51648	7.216074263	7.97890497	6.747105197	7.493936469
ALDH3B1_P43353	9.683649137	8.689516641	5.767620832	8.309862104
ALDH4A1_P30038	8.247621332	8.458955158	6.523111301	6.678016632
ALDH5A1_P51649	6.8679551	6.420449526	6.589159145	5.472066668
ALDH6A1_Q02252	6.218777817	6.91044834	5.790512465	6.059349246
ALDH7A1_P49419	6.61149419	7.492829583	6.305749287	6.160309696
ALDH9A1_P49189	6.948853736	7.644566655	7.603473333	7.123868983
ALDOA_P04075	5.222734567	5.05823026	6.972084621	6.536215267
ALDOC_P09972	5.2311806	5.883077	7.480887575	7.000158051
ALG1_Q9BT22	7.636722164	7.326148797	8.054018041	6.588068768
ALG11_Q2TAA5	8.162697681	9.209692801	7.631489198	3.973930325
ALG13_Q9NP73	8.297383154	8.446677375	8.509158026	7.35285939
ALG2_Q9H553	7.362045808	8.163728793	7.978367946	7.209843528
ALG3_Q92685	9.293384727	8.643925002	9.872007524	8.46054339
ALG5_Q9Y673	8.485270604	8.834052271	6.477054105	7.625635798
ALG9_Q9H6U8	6.489377389	6.74343064	6.93634056	6.937704074
ALKBH1_Q13686	5.467006517	5.738801489	5.422767105	7.074099242
ALKBH3_Q96Q83	8.225628341	6.734945388	8.207622778	7.780506261
ALKBH5_Q6P6C2	7.648774746	7.009201828	7.638195554	7.715899209
ALKBH7_Q9BT30	7.330710325	7.462599025	6.837812249	8.172643988
ALMS1_Q8TCU4	5.993293376	7.307226921	8.653330453	8.189655848
ALPP_P05187	9.757560559	7.597692234	8.381477725	8.393633337
ALS2_Q96Q42	7.786341226	7.907727129	7.893068727	5.852887765
ALS2CL_Q60I27	6.981930041	8.610780326	6.880090893	8.755614941
ALYREF_Q86V81	7.821945499	6.685590449	7.943322712	7.021652935
AMACR_Q9UHK6	5.709454486	6.092969708	5.205361568	4.612149837
AMBRA1_Q9C0C7	6.185822469	7.490702821	6.089609415	5.624295025
AMFR_Q9UKV5	8.192764962	8.360366989	7.972406609	7.666126796
AMOTL1_Q8IY63	6.80094357	7.352310217	6.761139778	6.794741186
AMOTL2_Q9Y2J4	7.021940857	8.231102574	6.085299766	7.540791809
AMPD2_Q01433	5.053213978	5.984623436	7.32533999	7.472179888
ANAPC1_Q9H1A4	6.048077839	7.29663924	6.487029198	7.473396761
ANAPC10_Q9UM13	5.92833778	5.296657929	7.579835707	8.164562516
ANAPC16_Q96DE5	5.655922266	5.663672699	8.923353467	7.883506538
ANAPC2_Q9UJX6	4.964564189	7.508619388	9.136524017	7.195760653
ANAPC7_Q9UJX3	6.906162985	6.744178043	8.185152689	8.122964316
ANGEL2_Q5VTE6	7.320698155	7.278890061	6.968913968	5.363101043
ANGPTL4_Q9BY76	3.707821569	9.461728695	10.40566718	4.592298835
ANK2_Q01484	8.874607505	7.404094827	7.75193612	5.618446512
ANK3_Q12955	7.896217456	6.753193371	6.4120613	6.218225987
ANKFY1_Q9P2R3	8.011713364	6.769157439	6.321958325	5.874439633
ANKHD1_Q8IWZ3	6.518044989	6.13577467	5.653420374	6.116258447
ANKIB1_Q9P2G1	8.56934871	8.687631479	6.544898883	7.359573752
ANKLE2_Q86XL3	6.750217661	8.851531802	7.772686385	8.249357102
ANKRD11_Q6UB99	6.837018575	5.987373964	6.562732783	6.726366619
ANKRD12_Q6UB98	6.238887105	5.764632616	7.272425651	5.564888361
ANKRD17_O75179	6.841882086	6.531940424	6.156963495	6.702118166
ANKRD26_Q9UPS8	4.006334898	4.300719456	4.407278739	4.104852507
ANKRD27_Q96NW4	6.237558819	7.354772167	9.081419321	6.419929169
ANKRD35_Q8N283	6.717072332	6.656692819	6.651302174	6.651116531
ANKRD39_Q53RE8	8.745622837	5.744256798	5.203275174	9.009420063
ANKRD40_Q6AI12	5.645261684	4.547535843	5.018121409	6.361353602
ANKRD46_Q86W74	7.273473754	6.765609076	7.058390759	7.973068962
ANKRD54_Q6NXT1	4.762127534	6.024636123	8.203474872	10.03389193
ANKZF1_Q9H8Y5	7.728849616	7.181207897	7.497889087	5.699271302
ANLN_Q9NQW6	6.23746066	5.56795882	6.446918139	7.61526743
ANO10_Q9NW15	8.341816968	9.016535586	7.270061419	7.285151515
ANO6_Q4KMQ2	7.550763233	9.312469021	8.225499073	7.38159388
ANO8_Q9HCE9	6.16039622	6.930434716	5.518073424	7.494171485
ANP32A_P39687	4.97667018	5.169459058	5.422550875	5.354361965
ANP32B_Q92688	5.170579502	5.562980124	6.058197235	6.222628412
ANP32E_Q9BTT0	4.197094559	4.93966309	5.296589691	4.696391853
ANPEP_P15144	8.235530156	8.29367213	6.815695357	6.703656843
ANTKMT_Q9BQD7	9.792100569	8.563241878	6.899704134	7.339976627
ANTXR1_Q9H6X2	7.590086122	8.093463768	7.687372128	8.440450525
ANTXR2_P58335	6.325870978	7.260345481	9.172851033	4.573142757
ANXA1_P04083	5.029248122	6.039458259	5.809663029	9.424117177
ANXA11_P50995	5.123790898	6.615932938	5.466150779	8.384953761
ANXA2_P07355	5.935567368	9.258714782	6.32552694	5.617163536
ANXA3_P12429	5.753630751	6.796208094	6.322437207	7.957218106
ANXA4_P09525	4.645146377	7.409290809	5.898585862	7.895472455
ANXA5_P08758	5.301494688	6.3324302	6.15250523	6.406509591
ANXA7_P20073	5.016833283	5.909897143	5.984163239	8.088288671
ANXA8L1_Q5VT79	4.720430424	6.797981365	6.387413898	6.096911072
AP1AR_Q63HQ0	5.890119398	7.226495571	6.957458036	8.202285058
AP1B1_Q10567	7.815083209	7.703918553	7.795759111	7.71845401
AP1G1_O43747	6.641656282	7.317084629	8.670497777	8.045729268
AP1G2_O75843	8.561828914	7.32744804	5.520111558	7.157808222
AP1M1_Q9BXS5	7.652344031	7.891229696	7.460795318	7.84151773
AP1M2_Q9Y6Q5	7.11056437	8.122343132	8.372120023	7.420975442
AP2A1_O95782	6.98536814	8.025876784	8.404222689	7.55271036
AP2A2_O94973	7.066660424	7.678107454	8.048004773	7.748643322
AP2B1_P63010	7.101835725	8.275172845	6.905017816	7.277076633
AP2M1_Q96CW1	6.907773665	8.173485159	7.327483929	7.507624386
AP3B1_O00203	6.729964899	6.925518394	7.050926059	5.452786063
AP3D1_O14617	7.367604562	6.541438308	5.814161983	5.221523505
AP3M1_Q9Y2T2	7.684588929	7.143870162	6.843668987	7.131595542
AP3S1_Q92572	5.124308657	6.183681365	5.882320209	7.376138872
AP5M1_Q9H0R1	8.961867627	6.099788798	6.188940646	6.041062142
AP5S1_Q9NUS5	4.428602031	6.273260092	8.116894593	8.922170321
AP5Z1_O43299	8.332721029	7.752581769	7.409520652	6.715977607
APAF1_O14727	8.358936015	8.550576953	8.258246317	6.912254034
APBA3_O96018	7.709585105	8.299240977	8.171844785	7.007499179
APBB2_Q92870	7.992032832	8.578312237	5.616790834	7.422794484
APBB3_O95704	6.333275673	8.286220365	8.813788751	6.595455052
APC_P25054	7.06197394	5.570468052	6.156503088	8.539671962
APEH_P13798	7.694216753	5.545493646	5.838233402	5.848184813
APEX1_P27695	6.129658103	5.332473829	5.549392818	5.607527154
API5_Q9BZZ5	8.83741413	7.785178849	5.772744586	5.87029321
APIP_Q96GX9	4.909308714	5.21307969	6.707086135	7.023788507
APLF_Q8IW19	6.889459057	8.625559752	7.105918495	7.493373754
APLP2_Q06481	7.267491922	8.634235305	8.444766736	7.334253788
APMAP_Q9HDC9	8.224287833	8.053369814	6.784684465	6.381159341
APOA1_P02647	5.494932676	8.305735502	7.13408136	9.175668855
APOB_P04114	7.094044059	7.494748969	7.505261612	7.665789537
APOE_P02649	5.174379207	8.330626323	6.893892949	8.503785998
APOH_P02749	4.430432068	7.540115427	5.529590039	6.399328112
APOL2_Q9BQE5	8.255054032	8.197567331	8.813837864	6.472674314
APOL6_Q9BWW8	8.151203729	8.691851728	10.16388807	4.995380929
APOO_Q9BUR5	6.323867051	7.061641796	7.006166373	6.140645072
APOOL_Q6UXV4	7.793999599	7.747135692	6.621814537	7.902635591
APP_P05067	6.413137569	8.875256667	9.068158609	7.418076556
APPL1_Q9UKG1	8.679984661	7.51371909	5.721767485	7.854044415
APPL2_Q8NEU8	6.400359884	10.49218056	10.9352002	4.792493407
APRT_P07741	4.878590628	5.812466893	6.995533355	5.921889503
APTX_Q7Z2E3	6.732869281	7.076966136	8.017283595	6.741893343
AQR_O60306	6.561765282	6.755519804	7.808685894	7.763338514
ARAF_P10398	3.893770513	4.455877271	4.13732257	4.556031483
ARAP2_Q8WZ64	8.763214151	6.317896832	7.023641725	8.342503381
ARB2A_Q8WUF8	7.376046267	7.68649597	7.497247687	6.752750614
ARCN1_P48444	7.40849203	6.152351397	6.659260257	6.909995044
AREG_P15514	4.280165464	4.758584448	8.673160494	8.209464984
ARF3_P61204	7.659911498	8.511578994	7.849467326	8.872375214
ARF4_P18085	8.168782034	8.114163851	7.010357677	7.256419307
ARF5_P84085	6.205869144	9.526268483	6.952873721	6.743352414
ARF6_P62330	9.047394644	7.038186214	6.705663498	6.341043854
ARFGAP1_Q8N6T3	7.908580266	8.13312205	5.812256966	5.482551499
ARFGAP2_Q8N6H7	5.887043675	5.343475899	6.543400567	5.227411711
ARFGAP3_Q9NP61	5.750003805	6.351579459	6.008678722	8.026582303
ARFGEF2_Q9Y6D5	7.279845895	7.645503269	6.334448817	5.968587301
ARFIP1_P53367	7.855034691	8.152613888	5.917439369	5.838483703
ARFIP2_P53365	8.130562219	6.620761713	8.555108612	6.601005085
ARFRP1_Q13795	7.348022762	6.685535163	7.368336257	7.565753265
ARG1_P05089	6.097291116	6.351055105	5.776250968	5.114608975
ARG2_P78540	4.678905075	4.436374074	9.809056192	7.60466571
ARGLU1_Q9NWB6	8.603501778	8.159841857	6.639100753	6.875663504
ARHGAP1_Q07960	7.08443159	8.66726847	8.069874313	7.516618326
ARHGAP10_A1A4S6	7.057089453	7.17616948	7.165715787	6.71539084
ARHGAP11A_Q6P4F7	5.883576833	4.402104067	9.656303521	8.816489213
ARHGAP12_Q8IWW6	5.617290422	4.690817922	4.333389966	3.707239012
ARHGAP17_Q68EM7	5.589524414	5.212892909	6.646263248	6.387068539
ARHGAP18_Q8N392	4.217140847	4.419816816	4.879826006	6.560284087
ARHGAP21_Q5T5U3	7.19059639	8.710076158	6.395768619	7.661471138
ARHGAP23_Q9P227	7.068507762	7.543448497	6.663663031	6.13045823
ARHGAP24_Q8N264	8.185083378	7.022357456	6.241164653	5.497018029
ARHGAP27_Q6ZUM4	6.233458285	6.648926851	3.854415952	6.228684596
ARHGAP32_A7KAX9	6.93453222	8.122321547	6.610901167	8.00871088
ARHGAP39_Q9C0H5	7.156055799	6.349052563	7.579710893	8.914854148
ARHGAP45_Q92619	8.998737184	6.57646021	5.661881322	7.812339342
ARHGAP5_Q13017	5.782871712	5.706839444	5.547132303	6.65968213
ARHGDIA_P52565	4.424268173	5.331026812	5.868058301	7.894688202
ARHGDIB_P52566	4.520300636	3.750151737	3.687954894	4.830080083
ARHGEF1_Q92888	6.48121607	6.033439238	6.559098152	5.340280044
ARHGEF11_O15085	8.208399253	7.802503277	6.058641346	7.86845636
ARHGEF12_Q9NZN5	8.590523421	7.41420922	6.456578289	7.527653767
ARHGEF16_Q5VV41	4.52678763	4.482598117	5.002857126	6.628601097
ARHGEF17_Q96PE2	7.737643508	8.225255863	5.545051917	8.015924914
ARHGEF18_Q6ZSZ5	5.280751055	7.785251722	6.463438208	6.789774769
ARHGEF2_Q92974	6.666731952	6.650612101	7.115564835	7.593246922
ARHGEF28_Q8N1W1	5.844573055	8.415831567	5.178946081	6.145567862
ARHGEF3_Q9NR81	5.762052872	6.605250134	6.728625684	5.223869299
ARHGEF37_A1IGU5	9.543599381	8.12916494	8.193003902	8.623239964
ARHGEF4_Q9NR80	7.566781709	5.95308923	7.237948092	6.338081513
ARHGEF40_Q8TER5	6.766602363	9.356797213	6.867507317	6.518946923
ARHGEF5_Q12774	6.039249607	5.760852064	5.778244949	7.391055455
ARHGEF7_Q14155	7.033231364	7.256842181	6.375472672	7.887616548
ARID1A_O14497	7.879979252	7.018997706	7.833669581	7.72017183
ARID1B_Q8NFD5	6.789198361	6.684651757	7.345722532	7.163546647
ARID2_Q68CP9	7.46062946	6.932839474	7.646383687	8.205076376
ARID3A_Q99856	4.818208099	7.567953556	6.576145722	5.580778353
ARID4A_P29374	7.496028586	6.633936016	7.752559882	7.974675386
ARID4B_Q4LE39	8.35770328	6.991580846	7.797714866	7.416146136
ARID5B_Q14865	6.692956236	6.577698136	10.72448549	6.219451619
ARIH1_Q9Y4X5	6.075518607	6.776453074	6.838754549	5.854801547
ARIH2_O95376	6.132107903	5.274680915	8.719380387	8.506140722
ARK2N_Q96B23	6.670681272	6.73501865	7.907711851	6.489195628
ARL13B_Q3SXY8	6.813276218	6.911679813	8.206987247	7.847368415
ARL14EP_Q8N8R7	6.149149099	5.94110732	8.708179084	7.431491439
ARL15_Q9NXU5	8.32417888	9.957837575	7.469499966	6.71017546
ARL2_P36404	4.698852371	6.497872901	6.242491498	6.901566169
ARL6IP1_Q15041	10.17268705	7.605137266	5.953789637	5.680463815
ARL6IP4_Q66PJ3	5.464130965	6.09465294	5.342786209	6.444673568
ARL6IP5_O75915	8.312551487	8.45223459	7.244062309	7.695324454
ARL6IP6_Q8N6S5	8.80356842	8.175713667	7.013379586	8.342715669
ARL8A_Q96BM9	7.138452049	9.3696087	7.045524734	9.018066466
ARL8B_Q9NVJ2	7.039680872	9.184918152	7.982625793	7.787336732
ARMC1_Q9NVT9	7.56903187	7.027013831	7.294305025	6.282547751
ARMC10_Q8N2F6	8.041101025	7.111795493	6.533746891	5.613459194
ARMC5_Q96C12	5.672994804	7.487591201	4.190950231	5.416398336
ARMC6_Q6NXE6	5.587233061	5.733268117	4.648345058	3.920395216
ARMCX3_Q9UH62	7.486124048	9.48262715	7.256061943	7.622528506
ARMCX5_Q6P1M9	5.94465096	7.934129406	5.801040542	7.494711527
ARNT_P27540	4.181818591	5.217892522	7.487858101	3.675790614
ARPC1A_Q92747	9.217584579	8.674940052	7.551929284	7.894635651
ARPC1B_O15143	9.499714235	8.752315859	6.463731507	7.434089064
ARPC2_O15144	7.282892623	8.330931414	6.363957686	8.939136137
ARPC3_O15145	7.546247421	8.405243951	6.082687641	8.094580096
ARPC4_P59998	6.242181391	8.358951963	5.417638395	7.080937406
ARPC5_O15511	7.870264434	8.388005145	6.363851075	7.827267534
ARPC5L_Q9BPX5	8.855851165	7.481638569	7.469507199	7.238234675
ARPP19_P56211	4.530164445	4.427861698	5.519161318	5.808146059
ARRB2_P32121	4.964114254	5.217320117	5.707407016	7.195041955
ARRDC1_Q8N5I2	6.713353373	7.854359513	8.623033658	7.183046513
ARSA_P15289	7.822094924	8.764076295	6.556967918	5.246833115
ARSB_P15848	6.49086991	7.339249925	7.972439928	6.987120421
ARSG_Q96EG1	4.82928986	5.344888888	5.161982091	4.880209643
ARV1_Q9H2C2	5.858879523	5.002632078	3.712190454	5.903590172
ARVCF_O00192	7.904379651	8.916750866	5.375257716	6.100073727
ASAH1_Q13510	6.934416434	7.684308136	6.186034611	6.887886492
ASAP1_Q9ULH1	6.609471805	7.250967986	7.367059769	8.045344799
ASAP2_O43150	7.077437134	6.854761139	8.830224835	9.860301591
ASB7_Q9H672	6.091550735	6.157717607	5.686855737	4.673885043
ASB9_Q96DX5	7.544782611	6.88479565	6.681301199	5.358882842
ASCC1_Q8N9N2	6.808927496	7.557753955	6.184932998	7.914166392
ASCC2_Q9H1I8	6.975744991	7.02265631	5.642911961	7.936683038
ASCC3_Q8N3C0	7.877327122	8.048871609	7.070057395	6.926311343
ASDURF_L0R819	5.251072028	3.90656822	5.647778	4.231187864
ASF1B_Q9NVP2	7.231092298	6.726016288	6.698294007	6.852460578
ASH1L_Q9NR48	7.21180218	5.763117829	6.413189208	6.542360938
ASH2L_Q9UBL3	7.423797023	6.008072167	7.32965899	6.892273639
ASMTL_O95671	6.00816624	7.895284125	6.215496099	7.830312921
ASPH_Q12797	7.21107498	7.213429367	7.142411876	5.658505782
ASPHD2_Q6ICH7	7.138110783	7.92644203	6.33486816	5.836526626
ASPM_Q8IZT6	4.320132417	5.604577215	7.156318082	7.353962289
ASPSCR1_Q9BZE9	5.894540885	6.159968927	6.608152789	4.899741079
ASS1_P00966	4.695501259	4.755518768	6.135562869	6.145799521
ASXL1_Q8IXJ9	6.090796392	7.484445613	8.307433784	7.6018373
ASXL2_Q76L83	8.006382404	7.031675611	7.446735584	7.328063949
ATAD1_Q8NBU5	7.89714088	6.929645121	7.681342756	7.225958388
ATAD2_Q6PL18	5.542456711	5.354962295	9.01675279	8.787295792
ATAD2B_Q9ULI0	6.148070649	6.222116032	5.92283057	8.089365458
ATAD3A_Q9NVI7	6.77699705	7.365794404	7.64885372	7.119236345
ATAD3B_Q5T9A4	8.079617955	7.49196484	7.432970394	7.707363775
ATAD5_Q96QE3	7.181108157	4.676773682	9.125998173	9.534448159
ATF1_P18846	7.797482015	7.067777389	7.548907725	8.604919574
ATF2_P15336	7.839269498	7.823655172	8.299102439	8.039304506
ATF6_P18850	7.027936581	7.489015508	7.988171009	8.525341508
ATF6B_Q99941	7.569689307	8.713988947	8.785145489	7.670492181
ATF7_P17544	7.728210149	7.052348103	8.443214125	6.850928725
ATF7IP_Q6VMQ6	7.111219102	6.538758278	8.389536503	7.742563179
ATG13_O75143	7.216597243	8.319476624	5.931877681	8.370870489
ATG14_Q6ZNE5	8.476060853	5.730090148	8.468564712	8.314482449
ATG16L1_Q676U5	6.300329545	5.565183287	5.980505322	7.708452868
ATG2A_Q2TAZ0	5.711267759	6.820755071	7.660942966	5.877596763
ATG3_Q9NT62	4.665092692	5.379086718	6.20898451	5.828828847
ATG9A_Q7Z3C6	7.048847196	6.292294901	5.643797544	5.527232452
ATIC_P31939	4.930832625	5.168181739	6.493924057	5.276942356
ATL1_Q8WXF7	9.571214767	10.25405325	7.287287475	7.477680417
ATL2_Q8NHH9	8.928873622	7.260670894	6.782281009	6.408516978
ATL3_Q6DD88	8.756753179	9.025723108	7.18595169	6.498157658
ATM_Q13315	8.39048359	5.978736262	7.789606146	4.642303256
ATN1_P54259	6.283800848	6.279732153	7.015733277	5.000530282
ATOX1_O00244	4.336473589	4.924668151	4.868759513	5.252715211
ATP11C_Q8NB49	7.214466114	9.042962897	6.818013525	8.007791417
ATP13A1_Q9HD20	8.092079315	8.492748958	7.381772901	7.526951136
ATP13A2_Q9NQ11	5.43397688	7.09494361	4.949636847	5.356038924
ATP1A1_P05023	9.581287805	8.403793852	7.050132573	7.856543519
ATP1A3_P13637	10.09060048	8.240023911	6.916986855	7.043258476
ATP1B1_P05026	7.681800939	9.920412316	5.003156929	6.366606394
ATP1B3_P54709	9.910251198	7.278675535	6.197524479	7.68066154
ATP2A2_P16615	8.233203968	9.231334973	8.441975011	7.968835989
ATP2A3_Q93084	8.135146427	8.685666602	7.760439923	9.490539469
ATP2B1_P20020	9.031925173	8.054972901	7.797212881	7.87428057
ATP2B4_P23634	9.040435728	9.011885642	7.736341516	7.142306421
ATP2C1_P98194	8.513933964	8.66061757	7.309652625	8.652325951
ATP4A_P20648	8.422409614	7.944026824	7.514506686	7.259697304
ATP5F1A_P25705	6.708719665	7.579031481	7.453110383	6.930611434
ATP5F1B_P06576	7.211979449	7.59474973	6.761357565	6.729343891
ATP5F1C_P36542	5.75235245	7.342460622	7.405403633	8.125405443
ATP5F1D_P30049	8.906590503	8.209426306	7.477169402	7.872290192
ATP5F1E_P56381	7.723856872	7.182963887	8.046472118	7.965369788
ATP5IF1_Q9UII2	7.590899457	7.339563452	6.048247569	7.23010298
ATP5MC1_P05496	7.080904529	9.083565299	9.078019681	8.825046209
ATP5ME_P56385	7.813541764	7.816500663	7.593746025	7.783424794
ATP5MF_P56134	8.753163375	7.975698933	6.968235982	8.200902215
ATP5MG_O75964	7.250970479	7.902648156	6.693938862	7.417883508
ATP5MJ_P56378	4.850096788	6.277099025	6.652948139	8.726784201
ATP5MK_Q96IX5	5.446807974	7.793946614	7.859704851	9.102284959
ATP5PB_P24539	8.481344996	7.676946107	6.620697056	6.134261361
ATP5PD_O75947	7.969477415	7.549867775	7.511993295	6.625808611
ATP5PF_P18859	8.457715783	7.935224484	7.03113304	6.595874831
ATP5PO_P48047	8.131784146	7.742224981	7.740348798	7.6335893
ATP6AP1_Q15904	9.01526977	8.562692421	8.030995653	7.041596308
ATP6V0A1_Q93050	8.825776375	9.108071865	6.555376318	6.570189112
ATP6V0D1_P61421	7.276521984	8.681694922	5.492246109	7.344385307
ATP6V1A_P38606	5.951300365	8.216716994	5.794384837	7.465968957
ATP6V1B1_P15313	8.606788159	8.220061576	6.138511592	9.464735934
ATP6V1B2_P21281	6.950990252	8.103604893	6.597600374	7.481160599
ATP6V1C1_P21283	8.052474194	8.894208775	6.226825683	7.792096295
ATP6V1D_Q9Y5K8	6.851511563	8.38860161	6.535120876	7.811313618
ATP6V1E1_P36543	8.330316952	8.298762044	6.638439702	7.998898242
ATP6V1F_Q16864	7.71986032	7.535505349	7.171958264	8.401482767
ATP6V1G1_O75348	8.112195461	8.622529055	6.682428714	7.517399774
ATP6V1H_Q9UI12	6.70820383	8.679039058	6.541316475	7.466547234
ATP7A_Q04656	7.867818338	8.625941826	7.182595677	7.597967242
ATP7B_P35670	5.254494789	5.578794816	4.399810647	9.020786403
ATP8B3_O60423	8.397747006	7.669610449	5.92909461	6.61709141
ATP9A_O75110	8.814724867	10.15750032	9.392171868	5.605733772
ATP9B_O43861	6.222524317	9.556590619	9.44509757	4.971521659
ATPAF1_Q5TC12	8.840048183	6.277578718	6.067140152	6.765063316
ATPAF2_Q8N5M1	5.651857136	6.339786032	4.897812647	4.370914036
ATR_Q13535	5.345866933	5.055136784	6.278772308	5.369962023
ATRAID_Q6UW56	5.380439327	4.902169443	5.872127913	9.00233288
ATRIP_Q8WXE1	7.911059657	5.544449229	8.813050021	7.251651203
ATRN_O75882	8.471347965	7.888224991	6.227477023	7.61320314
ATRX_P46100	7.896750405	7.166567409	7.582497719	7.537042401
ATXN1_P54253	8.97765683	9.781987418	6.147014002	7.0884965
ATXN1L_P0C7T5	8.41074575	7.4595865	8.105694361	8.17312046
ATXN2_Q99700	7.532551145	7.347134017	5.949261238	5.912174098
ATXN2L_Q8WWM7	6.797682889	6.74300144	6.648901774	7.756435202
ATXN7_O15265	6.689425521	6.437044194	8.214394827	7.045278596
ATXN7L1_Q9ULK2	3.675232242	3.771845647	3.327322986	9.808199501
ATXN7L2_Q5T6C5	4.828380884	5.315539693	5.302848926	4.872001349
ATXN7L3_Q14CW9	5.537511134	5.857049157	7.500996039	6.597338166
AUH_Q13825	6.701524176	7.145256825	7.922157339	7.573404795
AUP1_Q9Y679	6.53334081	7.263390241	8.458598403	7.268050653
AURKA_O14965	4.561655973	4.24060731	9.9520607	9.387448878
AURKAIP1_Q9NWT8	8.913021717	6.867975586	7.106877686	8.078273369
AURKB_Q96GD4	4.594299888	4.850555251	9.179540925	8.76587746
AVPI1_Q5T686	6.181282616	4.145297596	5.023289212	4.638703031
AXIN1_O15169	7.993980826	7.07981931	8.890016821	9.332616136
AXL_P30530	8.261401688	7.518353436	5.119119109	8.91975939
AZGP1_P25311	8.018092437	7.985679276	6.673865128	9.07855592
AZI2_Q9H6S1	8.311717446	6.575807346	8.284531983	7.773049291
B2M_P61769	9.26461806	7.749056873	8.812465392	8.431780235
B3GALT5_Q9Y2C3	6.710985449	8.841271886	7.405802025	6.923581551
B3GALT6_Q96L58	6.140962143	7.357644328	7.860302947	6.228950223
B3GAT3_O94766	7.857270714	7.269407474	7.361751769	6.594966782
B3GNT2_Q9NY97	4.476240792	7.634563734	5.562284148	5.30086358
B4GALNT4_Q76KP1	6.549964936	5.56525409	7.780179757	5.709418866
B4GALT1_P15291	6.47376125	8.220985305	5.887065695	6.578751364
B4GALT3_O60512	6.991681071	7.536943284	7.766588575	7.46521168
B4GALT4_O60513	7.863420011	8.84395429	5.986979894	6.542863079
B4GALT7_Q9UBV7	6.556901573	9.226219474	9.515446092	7.481772709
BABAM1_Q9NWV8	6.64086562	5.801685087	8.465314523	7.45620875
BACH1_O14867	5.61804198	7.201763719	8.969704842	7.823101139
BAD_Q92934	7.750074066	6.623477725	9.137599093	5.958493517
BAG1_Q99933	7.449476454	6.844537569	6.47973565	6.902972613
BAG2_O95816	7.666484405	6.613193925	7.399990752	8.250523749
BAG3_O95817	5.678531486	6.57672375	6.507696854	7.005064199
BAG4_O95429	5.407709939	4.177769293	4.168539207	4.368015784
BAG5_Q9UL15	9.382010656	8.775340359	7.963415893	7.915621161
BAG6_P46379	5.812111879	6.420023449	7.377754629	5.851099188
BAHCC1_Q9P281	7.941439759	5.120450392	7.861542291	7.788119417
BAHD1_Q8TBE0	7.907571101	8.419698533	6.645886393	7.627986043
BAIAP2_Q9UQB8	7.943044902	6.819371595	4.924011604	7.671924908
BAIAP2L1_Q9UHR4	7.691220706	8.118350595	6.340547167	6.621100677
BANF1_O75531	7.391071583	7.539447633	7.366284762	6.531001698
BANP_Q8N9N5	7.334250434	7.632621185	7.823913526	8.026953491
BAP1_Q92560	6.978980546	6.583353966	6.341386342	7.013613916
BAP18_Q8IXM2	7.388152878	7.611824783	6.986221595	6.265086538
BARD1_Q99728	4.731158814	4.207292572	9.326125415	6.998425494
BASP1_P80723	8.578784065	8.373686014	7.53306847	7.379389605
BAX_Q07812	9.048244517	8.629077598	7.138109987	7.477204169
BAZ1A_Q9NRL2	7.360225143	7.090678646	8.577858785	8.092537249
BAZ1B_Q9UIG0	6.90458403	6.40446385	8.038238563	8.27726185
BAZ2A_Q9UIF9	8.008384662	7.697960929	7.28052516	8.145016403
BAZ2B_Q9UIF8	7.563225926	8.544000275	6.729451608	7.236431039
BBC3_Q9BXH1	6.522130608	6.424869158	6.618337113	6.248979788
BBS2_Q9BXC9	6.162236799	6.586802694	5.19723801	7.321226533
BBX_Q8WY36	7.61151934	6.375689056	6.500173088	7.357416748
BCAM_P50895	9.685240115	6.17521649	7.750829931	8.406591771
BCAP29_Q9UHQ4	8.582386569	8.157405718	8.248426302	5.682016539
BCAP31_P51572	8.415798864	8.502407919	8.21224158	7.671488567
BCAR1_P56945	6.100253344	7.248188057	8.372332039	6.795017276
BCAR3_O75815	5.957806271	5.896276826	7.504758257	9.0062593
BCAS2_O75934	7.821748918	7.020290807	8.039984294	7.750114564
BCAT2_O15382	6.06300532	7.241519651	6.605901111	7.124843911
BCCIP_Q9P287	6.253723074	8.074712449	6.444714994	6.504120942
BCKDHA_P12694	6.640164103	6.840021253	6.790366765	6.658127629
BCKDHB_P21953	8.380708984	7.377297825	6.576615499	7.094461728
BCKDK_O14874	8.468297547	7.569829348	7.022337509	7.340343385
BCL10_O95999	3.837064931	4.460201417	5.196842776	4.5548873
BCL11A_Q9H165	8.070970189	6.133165809	7.8865509	7.016395497
BCL11B_Q9C0K0	8.042807441	5.61955019	7.942586052	6.255474676
BCL2L11_O43521	5.246335456	7.113408915	5.992445603	4.733236843
BCL2L12_Q9HB09	8.074549308	7.166201853	8.094177325	8.748534463
BCL2L13_Q9BXK5	6.587611645	7.93800287	8.174293161	8.393194795
BCL2L2_Q92843	6.315074833	6.279812949	6.587365505	6.538480695
BCL6_P41182	6.749805132	5.670465161	6.945003288	7.503151159
BCL7A_Q4VC05	7.298274962	6.153788684	5.799143574	7.774302354
BCL7B_Q9BQE9	8.025708963	7.651925561	8.063023913	8.293780105
BCL7C_Q8WUZ0	7.981373686	8.139425803	6.303888033	7.729038243
BCL9L_Q86UU0	6.780921471	7.303483228	6.201407485	6.02208002
BCLAF1_Q9NYF8	7.397945692	6.31084343	6.427297147	7.421439854
BCLAF3_A2AJT9	7.627935245	8.124738842	5.814144737	6.53495219
BCOR_Q6W2J9	4.980777481	5.684235438	8.029377243	6.362620457
BCORL1_Q5H9F3	7.593750377	6.933797602	7.766656755	6.528129246
BCR_P11274	5.202736428	5.936294174	6.361213675	8.768572318
BCS1L_Q9Y276	7.789109693	7.319164784	5.934766552	6.035958194
BDH1_Q02338	7.320863538	6.791665089	7.049786667	7.717100679
BDH2_Q9BUT1	4.063045451	5.090652605	5.361755116	5.112764995
BDP1_A6H8Y1	6.586703787	5.826242925	8.178807342	8.377852015
BECN1_Q14457	7.393037099	6.165012104	6.252255957	8.640385248
BEND3_Q5T5X7	6.398186558	6.240064311	7.667449772	7.106184119
BET1_O15155	8.227311718	8.954328449	6.708456851	7.939455637
BET1L_Q9NYM9	8.735337229	7.378724232	8.062265332	6.728121258
BEX4_Q9NWD9	8.621559208	6.089695781	8.7669254	5.751211059
BHLHE40_O14503	3.976851804	6.282216522	5.453686451	3.824606923
BICD1_Q96G01	5.788583241	8.168621458	7.551640249	8.682087377
BICD2_Q8TD16	8.311626374	7.826356076	7.595442923	6.595032787
BICRA_Q9NZM4	6.221072978	7.169437569	6.135521183	8.3114447
BICRAL_Q6AI39	7.401485789	5.63497281	5.45098921	5.693143909
BID_P55957	5.188250811	6.584072346	6.110456093	8.409183861
BIN1_O00499	5.743280461	4.865126815	6.618152464	6.43912328
BIN3_Q9NQY0	6.389545842	7.17087649	6.888121339	8.286583106
BIRC5_O15392	3.967137215	3.090484576	9.012022942	9.562193517
BIRC6_Q9NR09	8.058971365	7.035322801	6.931533936	6.389576543
BIRC7_Q96CA5	9.352347636	8.418322949	7.163930143	7.898439649
BLM_P54132	6.402086002	6.463850808	8.395434149	6.719310113
BLMH_Q13867	5.38892054	6.123933806	6.015414306	6.165821956
BLOC1S1_P78537	8.033559985	8.162334514	7.216540706	7.457730706
BLOC1S2_Q6QNY1	7.886497952	8.322410624	7.622570483	4.653640428
BLOC1S4_Q9NUP1	5.408864953	6.225138739	4.876655617	4.30897571
BLOC1S5_Q8TDH9	6.631230651	6.066006198	5.872102607	7.254035615
BLTP1_Q2LD37	7.617113231	7.717107062	7.433030057	8.152673844
BLTP2_Q14667	8.589906218	6.891469542	8.026328482	8.431382136
BLTP3B_A0JNW5	5.408674776	5.167703962	6.462513994	9.890756138
BLVRB_P30043	5.946917197	5.626128912	6.202728767	5.916360569
BLZF1_Q9H2G9	7.507284482	8.568306014	7.371302357	7.787324737
BMAL1_O00327	7.347016562	7.047517593	6.66872571	7.799213911
BMF_Q96LC9	7.092697047	8.793367917	3.706549524	4.341979464
BMI1_P35226	6.624651103	6.000244675	7.755860036	8.221500384
BMP1_P13497	7.028109423	9.531310959	6.500065697	7.019362841
BMP2K_Q9NSY1	6.468025847	6.17681577	6.111317205	5.582700753
BMPR1A_P36894	5.489757462	5.679432093	6.035441424	8.29401471
BMPR2_Q13873	7.641784129	9.218876116	6.230227976	6.923485872
BMS1_Q14692	7.114326699	5.99298391	7.214058842	7.289604403
BNC1_Q01954	6.583675005	6.769230324	8.720010893	8.131531674
BNIP1_Q12981	7.589678717	7.619009369	7.22053143	7.124335132
BNIP3_Q12983	3.937093605	6.823207709	10.77614592	4.718097356
BNIP3L_O60238	6.160746461	9.07648098	8.936517562	6.669708063
BOD1_Q96IK1	6.442959357	5.575716919	6.704075732	4.599762284
BOD1L1_Q8NFC6	7.376115669	6.585844347	7.534176253	7.831863072
BOLA1_Q9Y3E2	8.344900481	6.424091027	7.646367285	5.178725208
BOLA2_Q9H3K6	6.02518633	7.275646741	7.128560627	7.360557202
BOLA3_Q53S33	8.448679254	7.657671139	7.82312204	7.735428568
BOP1_Q14137	6.8443213	6.206558754	7.720251555	6.05983848
BORCS5_Q969J3	7.0154209	7.659003009	6.385786429	7.533807253
BORCS6_Q96GS4	7.061406349	7.809331705	6.748152497	6.415893295
BORCS7_Q96B45	7.552281358	9.16336071	6.120673477	6.814455016
BORCS8_Q96FH0	7.933888536	7.992162744	6.746744746	6.575840223
BPHL_Q86WA6	5.805612264	7.46160366	6.795276733	6.728727207
BPNT1_O95861	6.426159428	6.516712581	6.457853227	7.799478804
BPNT2_Q9NX62	8.212557423	7.402125257	7.470698451	6.406626801
BPTF_Q12830	7.366238595	6.7087004	6.911531135	8.200874548
BRAP_Q7Z569	5.413306484	5.832332431	8.037934783	7.158926814
BRCA1_P38398	5.561980793	5.070499282	9.240939438	8.872927667
BRCA2_P51587	6.021296753	5.470962264	8.817276942	8.414216093
BRD1_O95696	6.947525332	7.109072867	7.602319556	8.515586991
BRD2_P25440	8.160109582	6.782552776	7.939428305	8.025949207
BRD3_Q15059	8.359794673	7.485791054	7.613924301	7.832420482
BRD4_O60885	8.046236791	6.625551602	8.211050708	7.901344799
BRD7_Q9NPI1	8.33798195	7.259897393	8.111334471	8.364267261
BRD8_Q9H0E9	7.013910141	6.290204321	7.745680447	7.47260797
BRD9_Q9H8M2	7.137014443	7.718303219	7.065146364	8.353869858
BRI3_O95415	8.400559326	7.732517336	4.70178243	7.766168131
BRI3BP_Q8WY22	9.764846185	8.826407582	8.094427717	8.378981508
BRIP1_Q9BX63	5.320192488	7.769932557	5.959961801	7.447397233
BRIX1_Q8TDN6	7.029865863	6.580642903	6.972912989	8.18173468
BRK1_Q8WUW1	8.733852788	7.835337366	6.263911458	7.291106759
BRMS1_Q9HCU9	7.236319628	7.843460127	7.502920714	7.847234816
BRMS1L_Q5PSV4	8.44589073	6.725831785	7.155467795	7.581593333
BRPF1_P55201	6.954166354	6.683050674	7.97502796	7.312075444
BRPF3_Q9ULD4	6.535949192	6.569736963	8.305048405	7.019478648
BRWD1_Q9NSI6	7.091312413	6.719265387	7.870166	7.595481431
BRWD3_Q6RI45	7.419320032	6.825523652	6.977423447	8.106387746
BSDC1_Q9NW68	9.29102397	9.426936921	6.371158188	5.816385907
BSG_P35613	8.040044203	7.409124199	8.079916114	6.600745074
BST2_Q10589	9.554464654	7.856061524	7.222702323	4.919811781
BTAF1_O14981	6.086354455	6.191601004	6.966870203	5.589848833
BTBD7_Q9P203	7.735298725	6.635716628	9.209680447	7.105706998
BTD_P43251	7.850586527	5.487237997	6.268052677	6.099760078
BTF3_P20290	6.352658451	5.587722714	5.575537173	6.810384634
BTF3L4_Q96K17	4.565916238	4.458014754	5.48869608	6.534376099
BTG3_Q14201	5.115370422	6.714716647	7.005398975	8.272009748
BTN1A1_Q13410	6.063811782	5.529082112	9.894236473	6.161478218
BTN2A1_Q7KYR7	8.01869771	8.850446843	6.384487774	6.510399294
BTN3A2_P78410	7.092420237	5.393414841	6.464520867	8.773267711
BUB1_O43683	5.704209798	6.680881027	8.255754482	9.371604753
BUB3_O43684	6.06086026	6.190296968	7.548114244	7.581153385
BUD13_Q9BRD0	7.740591482	6.34982463	7.151077347	8.407106438
BUD23_O43709	7.127487463	6.864562905	8.380913078	6.187704425
BUD31_P41223	6.133892782	6.516284967	7.934545436	6.517857464
BYSL_Q13895	6.413084863	6.054086466	7.891570463	7.852518455
BZW1_Q7L1Q6	5.185388538	6.326275493	5.293228323	5.816983198
C11orf24_Q96F05	4.794613867	7.21909496	5.00737802	4.350613579
C11orf52_Q96A22	6.983431137	6.149459731	3.557300043	4.381508093
C11orf54_Q9H0W9	6.375841189	5.172531953	7.780874471	5.56220596
C11orf98_E9PRG8	8.324518812	6.287374463	6.960487242	8.490082909
C12orf57_Q99622	7.108463159	8.156148158	8.123130551	8.71489666
C14orf93_Q9H972	7.729133599	7.716633198	5.9673642	7.085690097
C15orf39_Q6ZRI6	7.559623301	7.090098363	8.262561587	5.618973453
C15orf40_Q8WUR7	9.318671289	7.974440563	7.639084959	7.494219886
C15orf61_A6NNL5	7.592076395	7.632277108	5.802743783	5.429183335
C16orf87_Q6PH81	7.71155166	7.195856027	8.04238321	8.433608402
C17orf75_Q9HAS0	8.915838212	6.552021001	7.20825988	4.554821827
C18orf21_Q32NC0	6.560597669	5.860068434	6.201484156	6.046958187
C19orf25_Q9UFG5	6.138938025	7.670158217	8.508369973	7.392740123
C19orf47_Q8N9M1	6.688544344	7.480103616	7.29778012	8.100824504
C19orf53_Q9UNZ5	6.902477723	5.70024531	6.599462436	8.888893623
C1D_Q13901	6.566676617	5.754765305	8.188318067	9.128099988
C1orf122_Q6ZSJ8	7.55191849	6.483007489	6.700172483	8.068980388
C1orf131_Q8NDD1	6.46989718	6.03290669	7.450079664	7.790478951
C1orf159_Q96HA4	7.773373532	7.805537833	9.318348639	6.486859242
C1orf167_Q5SNV9	8.511553798	7.231799722	9.637661582	4.569808204
C1orf174_Q8IYL3	7.719707526	6.311756584	7.760396263	8.146334352
C1orf198_Q9H425	9.155044675	9.320075216	7.925814711	8.714793038
C1orf21_Q9H246	7.747462834	7.550682484	5.659921433	7.254829113
C1orf43_Q9BWL3	6.55982392	8.408266953	8.498149137	8.15922191
C1orf52_Q8N6N3	7.206319227	5.918387425	4.487257486	4.392846459
C1orf53_Q5VUE5	6.719227219	5.57317874	6.082604439	3.672338533
C1QBP_Q07021	8.085691984	7.5676058	7.548847943	7.545091097
C1RL_Q9NZP8	6.526922991	6.811860538	8.31418373	6.247807669
C22orf39_Q6P5X5	5.241810776	6.470677444	6.950982526	4.720955129
C2CD2_Q9Y426	7.657850558	7.461678632	5.036267484	8.567357475
C2CD2L_O14523	6.938056515	8.262685471	7.330175254	7.573129711
C2CD3_Q4AC94	9.346600805	4.709589875	5.260985602	4.513282554
C2CD5_Q86YS7	6.991775377	6.028388415	6.809825378	7.950433889
C2orf42_Q9NWW7	5.866782059	5.407093256	7.730062145	4.611935598
C2orf49_Q9BVC5	8.458944969	6.240994922	7.831561832	6.785523331
C2orf69_Q8N8R5	3.623736158	4.238854633	4.17476076	4.033793562
C3_P01024	8.741090984	7.556001942	6.664782689	5.839425234
C4A_P0C0L4	7.144996951	8.088279536	8.258997896	6.539975091
C5orf24_Q7Z6I8	8.026249743	7.374183777	6.695033326	8.052055751
C6orf120_Q7Z4R8	8.888257934	4.069475177	5.380040656	2.089736031
C6orf132_Q5T0Z8	9.179878275	8.484881824	5.969208418	8.269549914
C6orf141_Q5SZD1	7.724493012	9.889161282	6.392167336	6.981251814
C6orf47_O95873	7.615391736	7.840491044	8.170665903	8.092802323
C7orf50_Q9BRJ6	6.430829449	6.708087206	7.159532952	6.831418156
C8orf33_Q9H7E9	5.688164883	6.444695202	6.429095116	8.109743522
C8orf82_Q6P1X6	6.106011788	6.610260461	6.02729123	6.030533166
C9_P02748	5.685882885	8.305060694	6.90120305	6.000552687
C9orf78_Q9NZ63	6.159121571	5.91606027	7.305485064	6.743817698
C9orf85_Q96MD7	9.184519171	4.4222499	4.030611318	2.994261853
CA12_O43570	5.710342292	8.305878626	10.29557506	4.381141936
CA2_P00918	5.659222401	7.373070521	6.953587125	10.15837273
CAAP1_Q9H8G2	7.009964557	6.590902595	7.585095845	7.133841087
CABIN1_Q9Y6J0	6.775185237	7.020785275	6.964388352	7.750881917
CABLES2_Q9BTV7	7.871023114	6.968414009	7.864428415	9.268534171
CABYR_O75952	3.360086109	4.697259496	3.911797035	3.47105367
CACTIN_Q8WUQ7	7.672174894	7.128506449	7.929854428	7.102674681
CACUL1_Q86Y37	4.91276363	7.295932985	4.886110327	3.727398444
CACYBP_Q9HB71	5.053639481	4.69867422	6.251906423	7.151537668
CAD_P27708	5.689422443	6.594234813	6.8856284	6.213798528
CADM3_Q8N126	6.561716739	7.509061038	6.343853362	4.325069571
CALCOCO1_Q9P1Z2	5.611344016	7.098604789	4.868432268	5.161296152
CALCOCO2_Q13137	7.576143674	6.550793842	7.28602187	6.695297988
CALD1_Q05682	9.889878439	10.7918254	4.072229178	4.834072033
CALM1_P0DP23	8.050093478	6.839127384	8.391603193	6.508042411
CALML3_P27482	8.830712461	7.801240909	7.64536514	7.467414474
CALML5_Q9NZT1	7.416567733	7.531270221	5.923321816	7.335974637
CALR_P27797	6.528645257	8.754463066	8.09946539	7.707117064
CALU_O43852	7.623280694	8.136105609	7.863047635	6.040293416
CAMK2D_Q13557	8.079068102	8.232732772	5.463836139	6.951273355
CAMK2G_Q13555	7.788781387	8.567828997	4.652002117	7.465312807
CAMKK2_Q96RR4	7.627512601	7.098091907	9.384116384	6.062371639
CAMLG_P49069	7.306037813	7.082396591	7.993264945	7.235942988
CAMSAP1_Q5T5Y3	6.384167655	7.564112373	8.253449435	8.019483684
CAMSAP2_Q08AD1	7.119693887	6.941003002	5.713642355	6.187306516
CAMSAP3_Q9P1Y5	7.430411445	6.252192848	6.319034299	7.933030419
CAND1_Q86VP6	5.529080524	6.815399377	5.965043316	7.620523287
CANT1_Q8WVQ1	5.887020188	7.031726099	6.285748217	7.953843707
CANX_P27824	8.066884178	8.647839182	7.255983534	6.295283421
CAP1_Q01518	7.35889433	6.501727258	6.444595614	7.394406952
CAP2_P40123	4.796467775	5.344122395	5.087585693	4.397131711
CAPG_P40121	5.62603721	5.585820591	6.388108471	8.365358033
CAPN1_P07384	5.648883399	5.898469436	5.382028174	8.758921777
CAPN15_O75808	4.920309493	5.599879477	6.6772732	6.450626941
CAPN2_P17655	6.515871504	8.034585107	6.662577062	7.361065319
CAPNS1_P04632	6.852061803	6.59046054	6.316015362	5.847566269
CAPRIN1_Q14444	7.357343696	7.457173541	6.883388666	7.935859434
CAPZA1_P52907	7.458515624	8.429136179	6.019478475	7.732883089
CAPZA2_P47755	6.969275627	8.56313687	5.647559713	7.483250455
CAPZB_P47756	8.204844225	8.846872861	6.393177171	7.736832691
CARD10_Q9BWT7	7.142709984	9.048938522	6.51988582	6.517157379
CARD19_Q96LW7	7.408693451	7.506796268	6.722044109	5.435872216
CARHSP1_Q9Y2V2	4.719463013	5.229291524	9.52124332	7.503023131
CARM1_Q86X55	5.938440721	7.055911261	6.687070707	6.1962801
CARMIL1_Q5VZK9	5.725518012	5.74728825	6.723842838	6.490855367
CARS1_P49589	6.752267111	5.781262444	6.580088573	4.871605561
CARS2_Q9HA77	6.777777734	7.461025059	6.444575727	7.103474147
CASC3_O15234	6.268763016	6.338060355	5.967839072	7.202436864
CASK_O14936	7.890388839	8.47910924	6.845504966	7.120582535
CASKIN2_Q8WXE0	5.093941741	5.177770645	4.924545872	6.087633543
CASP1_P29466	5.90277042	7.159667122	6.495825274	7.999951334
CASP14_P31944	5.02820006	6.023532575	6.325817765	5.387700708
CASP3_P42574	4.155770178	5.121631039	6.228860755	7.025109416
CASP4_P49662	5.283860867	5.146768811	8.56078627	6.22437304
CASP7_P55210	4.498137238	5.228478051	5.195404185	6.96825696
CASP8_Q14790	6.820696863	7.618836388	7.983843559	8.419003705
CASP8AP2_Q9UKL3	7.094173255	5.381433117	8.907926716	8.059633816
CAST_P20810	6.015543481	5.672439359	5.693010997	6.695530016
CASZ1_Q86V15	8.952227933	8.057561425	4.786966362	6.913439573
CAT_P04040	7.912436482	7.613049941	7.250137226	7.254460508
CAV1_Q03135	8.711135613	9.421895096	6.394301398	7.664714591
CAV2_P51636	9.118805847	8.241015013	8.211727423	5.71271529
CAVIN1_Q6NZI2	8.441004286	8.198209658	6.145315994	8.830445096
CAVIN2_O95810	8.247969841	6.369111069	6.281775666	8.541497034
CAVIN3_Q969G5	7.806278464	8.768935249	6.727080511	7.877972955
CBARP_Q8N350	5.983501539	6.828754938	5.526756462	5.204627727
CBFB_Q13951	5.615585617	8.575874917	8.768030726	7.362937771
CBLL1_Q75N03	6.070474857	6.474188344	7.376260551	7.31421048
CBR1_P16152	5.466443129	5.948851786	6.648116259	7.293600979
CBR3_O75828	5.029882739	6.064094507	7.757173492	8.019657058
CBR4_Q8N4T8	5.779779943	7.158823183	7.110343094	7.616559532
CBX1_P83916	8.854292371	7.604079153	6.961423228	7.60810343
CBX2_Q14781	5.173869702	5.418795669	7.40700259	5.976297958
CBX3_Q13185	8.85182795	6.193014546	8.244152737	7.598071132
CBX4_O00257	7.255912052	5.567401512	6.015258387	7.611867589
CBX5_P45973	8.165907521	5.894370635	8.15200399	8.044728594
CBX6_O95503	7.135365975	7.837814451	6.574561059	8.224632884
CBX8_Q9HC52	6.079722026	6.069929584	5.806930894	7.337081476
CC2D1A_Q6P1N0	7.063552432	6.742643263	6.834564224	7.803628037
CC2D1B_Q5T0F9	6.293643826	5.705330271	5.790568742	6.987509676
CCAR1_Q8IX12	6.950400348	7.050952139	7.075460023	7.014663688
CCAR2_Q8N163	6.791957228	6.865894815	7.98067209	6.425779203
CCDC102A_Q96A19	6.073172255	7.984876498	5.218630798	5.448083781
CCDC107_Q8WV48	5.648358135	5.358087322	5.517264116	6.021769487
CCDC115_Q96NT0	7.84113888	7.699759332	7.775504082	7.036439855
CCDC12_Q8WUD4	7.428646879	6.581283774	7.794260418	7.904823068
CCDC120_Q96HB5	6.573119953	7.359676852	4.340387419	7.323685889
CCDC124_Q96CT7	7.406165009	6.197887803	6.02474575	5.858331639
CCDC127_Q96BQ5	6.235733684	7.72964048	7.010264135	7.966958818
CCDC134_Q9H6E4	7.376344281	7.915575496	9.11972641	8.062064919
CCDC137_Q6PK04	7.016510513	6.207592513	7.201888055	8.864007634
CCDC14_Q49A88	5.971136156	4.558507607	8.908055371	6.690210407
CCDC166_P0CW27	7.300333649	7.575031792	6.713371605	5.901474117
CCDC167_Q9P0B6	8.323135926	8.696508183	7.927379249	6.191707042
CCDC174_Q6PII3	6.938614794	6.230480778	5.692204015	6.048591141
CCDC18_Q5T9S5	6.738154829	6.352770446	9.724684219	8.190248754
CCDC186_Q7Z3E2	8.088910086	9.004007249	5.056068839	6.983324987
CCDC22_O60826	6.924088318	6.266153696	6.22225504	7.658751325
CCDC25_Q86WR0	9.261927801	7.566940093	6.771164167	6.656732603
CCDC28A_Q8IWP9	4.667541027	7.851373821	5.715281438	4.971165564
CCDC43_Q96MW1	4.277897427	4.934908362	5.351957182	6.14118121
CCDC47_Q96A33	7.018359372	7.780034759	7.917690049	7.383346119
CCDC50_Q8IVM0	6.376166208	7.01857825	6.820477392	7.708720061
CCDC51_Q96ER9	7.095997314	7.03540543	6.208013119	5.058349896
CCDC59_Q9P031	7.278957021	6.408100214	7.890660893	7.741010749
CCDC6_Q16204	6.725630515	6.760350413	7.315221517	8.018610805
CCDC61_Q9Y6R9	5.161228331	5.749871517	7.867238299	8.392990967
CCDC71_Q8IV32	7.210107737	5.986205243	6.709894534	7.472507444
CCDC71L_Q8N9Z2	6.742579416	7.537427453	8.818109278	7.593998452
CCDC77_Q9BR77	7.982248877	6.087659557	7.020706192	9.126726814
CCDC80_Q76M96	9.109224602	9.885748405	6.36188271	8.374450944
CCDC81_Q6ZN84	6.848154375	8.694859103	9.027484354	6.756555328
CCDC85A_Q96PX6	4.019083804	4.431044167	5.708463806	3.744062836
CCDC85B_Q15834	7.848236402	8.186339262	6.514013693	7.592060697
CCDC85C_A6NKD9	6.58096988	6.78243465	6.429939087	7.722787902
CCDC86_Q9H6F5	7.083111551	6.385913674	6.980365086	8.644153473
CCDC88A_Q3V6T2	5.867501594	6.211127661	5.858878118	8.579789139
CCDC88C_Q9P219	7.186278619	6.083484088	7.354563514	7.042721007
CCDC9_Q9Y3X0	6.852242115	7.118508962	7.19246335	7.799331941
CCDC90B_Q9GZT6	6.768089536	8.039372654	7.039492991	6.613143193
CCDC93_Q567U6	8.583849078	6.803614592	6.770749234	7.365502151
CCDC97_Q96F63	5.298237656	6.159685361	8.600971108	7.080261368
CCDC9B_Q6ZUT6	6.782385024	8.117499112	5.411211755	7.591560238
CCM2_Q9BSQ5	6.697317854	6.727555979	5.961508149	5.034073281
CCN1_O00622	3.911025654	9.602007531	4.017776	4.051225892
CCN2_P29279	2.417347176	9.809513772	2.516435744	2.007765244
CCNB1_P14635	4.774052165	4.311371097	9.42702576	10.34137671
CCNB2_O95067	6.924546529	7.254783691	6.373518558	6.929093828
CCNH_P51946	7.613696755	6.464156107	6.401705136	7.697015222
CCNK_O75909	6.804925807	7.322943208	8.192146508	7.68043718
CCNL1_Q9UK58	7.543901057	5.842059423	5.972999626	5.490376229
CCNL2_Q96S94	8.520062827	7.27403366	5.459609915	7.684791957
CCNT1_O60563	7.02003226	6.064869675	7.811306687	7.704025185
CCNT2_O60583	7.389845134	6.654005386	7.751036298	6.511533529
CCNY_Q8ND76	7.699810223	7.492459259	5.937152493	7.516274044
CCNYL1_Q8N7R7	7.915737223	7.433397169	8.70570739	7.932696558
CCP110_O43303	6.180830764	6.835711352	5.349837703	5.436602478
CCPG1_Q9ULG6	5.707575758	8.269901496	5.156098243	7.778329363
CCS_O14618	6.713475479	6.478953926	8.474213469	6.557624294
CCSAP_Q6IQ19	6.218506239	6.195869265	8.107235552	8.458987133
CCT2_P78371	8.229399074	5.746074789	7.817214062	7.793745893
CCT3_P49368	7.538699211	5.878905615	7.45961549	8.594005618
CCT4_P50991	8.334264414	5.872698216	7.832378931	8.147870074
CCT5_P48643	7.816069542	6.080561054	7.569429285	8.530734874
CCT6A_P40227	8.050256299	6.169683817	7.721957805	8.494972874
CCT7_Q99832	7.885821712	5.940873974	7.507603273	8.309350173
CCT8_P50990	8.309412654	6.150989053	8.396877282	7.531282517
CCZ1B_P86790	7.812029193	6.573530066	5.376179731	3.685912807
CD109_Q6YHK3	8.864483543	9.449777173	7.153283391	6.813826292
CD14_P08571	8.627138315	6.594968206	9.880322294	5.551189542
CD151_P48509	7.298455494	10.43065751	8.730483986	9.794217618
CD276_Q5ZPR3	7.080085399	6.380449951	9.000974191	5.289681827
CD2AP_Q9Y5K6	6.555702552	7.114373013	5.234737885	7.275067564
CD2BP2_O95400	7.818842295	6.908467861	8.247251124	7.263577617
CD320_Q9NPF0	8.331025038	8.047428418	8.709962188	8.95129255
CD44_P16070	7.640461014	7.680074661	8.649656624	7.3204156
CD47_Q08722	6.549414567	7.797342808	6.985374516	6.129032129
CD55_P08174	7.980117408	6.704719263	8.064698227	8.589050067
CD58_P19256	7.695841243	8.960195603	7.588204345	8.61676753
CD59_P13987	8.509040098	6.571142393	7.380515997	6.093549859
CD63_P08962	8.871700584	7.292857652	7.125536489	6.165664644
CD9_P21926	9.060995214	8.287023469	5.23461355	5.345756946
CD99_P14209	8.122951451	7.49437628	7.470792004	7.577444454
CD99L2_Q8TCZ2	6.761125577	8.105138073	8.898894455	8.667325157
CDC16_Q13042	6.448597314	5.619273232	9.928227892	8.425295902
CDC20_Q12834	3.288319473	4.511343423	7.14593746	8.58818454
CDC23_Q9UJX2	7.628000044	7.128360392	7.96669404	8.271141474
CDC26_Q8NHZ8	6.132137031	6.391490012	7.943744629	6.867699044
CDC27_P30260	4.798396302	5.260825591	6.721314495	6.657764433
CDC37_Q16543	6.556584026	6.397712973	6.769766509	6.885530796
CDC40_O60508	6.868867486	6.966758936	7.513870305	6.511656145
CDC42_P60953	8.446015622	9.064993037	7.552511572	7.351830393
CDC42BPA_Q5VT25	7.481559973	8.500652132	6.298592167	6.111519464
CDC42BPB_Q9Y5S2	8.727449433	8.875510353	6.293875011	6.994648184
CDC42BPG_Q6DT37	7.230549591	7.111767728	5.824132134	5.7255018
CDC42EP1_Q00587	8.009117595	7.423667665	5.062948027	7.193155967
CDC42EP4_Q9H3Q1	9.020689431	3.969631101	3.735125589	4.941713948
CDC42SE1_Q9NRR8	6.404256347	7.688728922	7.329459946	7.699882405
CDC42SE2_Q9NRR3	5.847264306	6.389979992	5.190588285	10.05396905
CDC5L_Q99459	7.746049989	6.750833332	7.828048639	7.626341163
CDC73_Q6P1J9	7.6608076	6.591246939	7.412147917	7.90127411
CDCA2_Q69YH5	5.370372245	4.634959716	6.577038867	9.406552126
CDCA3_Q99618	6.211367242	5.518298143	9.442640555	8.369887798
CDCA5_Q96FF9	5.134043048	4.971084227	8.310455299	8.815118981
CDCA7_Q9BWT1	4.574231544	4.77553677	10.14092723	6.890439136
CDCA7L_Q96GN5	5.569341819	5.297463038	7.461629403	8.036400889
CDCA8_Q53HL2	5.028180286	4.675248461	8.967356256	9.410673423
CDCP1_Q9H5V8	8.190768169	8.663380988	8.025087865	6.376592074
CDH1_P12830	8.818203936	9.334232087	5.208137376	6.748613476
CDH13_P55290	9.18592057	9.273550105	8.592170743	7.978309277
CDH2_P19022	6.018902321	9.657092629	5.293809232	5.235579502
CDH3_P22223	8.316523261	9.041036725	8.729146731	6.816901244
CDH4_P55283	8.31642595	7.220940295	8.030774879	9.25374691
CDK1_P06493	5.731278612	6.229252494	8.312255128	8.962137394
CDK10_Q15131	6.797528752	5.793483937	6.173146605	8.257259869
CDK11B_P21127	7.955194971	6.655394834	7.538094138	6.586550601
CDK12_Q9NYV4	7.365072406	6.576427696	7.989735356	7.389841871
CDK13_Q14004	7.224469948	6.770011357	6.47011976	8.43589484
CDK17_Q00537	8.188161963	6.686592114	8.99809837	5.820942712
CDK19_Q9BWU1	6.874702646	7.238897447	7.650192633	6.988760483
CDK2_P24941	5.832219875	5.753560509	8.236173283	5.766108949
CDK2AP1_O14519	6.950257613	5.474205184	7.704773029	7.756945101
CDK5_Q00535	7.441988041	5.818583017	8.691949733	7.548140308
CDK5RAP1_Q96SZ6	7.081674589	6.185180537	7.212453062	8.6190415
CDK5RAP2_Q96SN8	7.091967287	6.252081984	6.328788698	7.008367183
CDK5RAP3_Q96JB5	7.182335511	8.835469825	6.597405648	6.790338377
CDK7_P50613	7.912731217	6.524926683	7.839469635	6.928737206
CDK8_P49336	8.219146697	7.557016421	8.25479788	5.157958589
CDK9_P50750	7.463473013	6.914604455	7.081217	7.13435553
CDKAL1_Q5VV42	7.426425816	7.671845662	8.353952409	8.197756598
CDKN1A_P38936	6.158402686	7.584163346	4.683492886	7.582484033
CDKN1B_P46527	4.339818804	4.241532701	3.946768171	8.108542949
CDKN1C_P49918	6.736379379	5.00288133	4.102319825	5.203050455
CDKN2AIP_Q9NXV6	6.210180942	6.245886481	6.187074161	7.372208321
CDKN2AIPNL_Q96HQ2	8.147613972	7.374298427	8.573304364	7.080997531
CDKN2C_P42773	5.126033018	7.424589256	7.22594475	8.058224403
CDPF1_Q6NVV7	5.237353138	7.164800512	8.526568644	6.69686416
CDR2_Q01850	6.472212792	7.667834551	7.823097873	5.898618854
CDR2L_Q86X02	8.603347518	8.537133044	4.743252524	6.531196003
CDS1_Q92903	6.541033027	6.932718404	5.276475927	6.745110071
CDS2_O95674	5.239338204	5.68973658	5.496564459	2.925590782
CDSN_Q15517	7.569162084	6.075646956	8.650544944	8.850833952
CDT1_Q9H211	6.016683622	4.594160508	7.841799365	8.639262669
CDV3_Q9UKY7	6.50383169	4.740854808	7.44476967	8.397346548
CDYL_Q9Y232	6.547092793	7.175761302	7.873166372	8.431714203
CEBPA_P49715	9.169847998	5.413154434	5.403406502	8.335804338
CEBPB_P17676	7.403807324	5.969183318	8.949558017	6.834157398
CEBPD_P49716	7.475886856	5.910816459	8.846275046	6.984665513
CEBPG_P53567	8.241958096	6.678702976	8.240359633	8.696466195
CEBPZ_Q03701	6.842823837	6.178859589	6.845489019	6.30458533
CEBPZOS_A8MTT3	6.370826818	7.502590111	8.593178532	9.57419813
CELF1_Q92879	7.052376189	6.716033613	7.496592195	7.429968539
CELF4_Q9BZC1	6.994079705	8.293939884	6.661894621	10.62996378
CELSR1_Q9NYQ6	8.425995224	8.643165298	7.711619301	6.619603183
CELSR2_Q9HCU4	8.909348502	8.713387779	6.399340698	6.98983616
CELSR3_Q9NYQ7	6.941269641	7.744049125	6.247176566	6.107312006
CEMIP2_Q9UHN6	6.042632075	8.568118634	9.744083961	6.533416862
CENATAC_Q86UT8	7.164895351	7.355119757	6.934025656	7.790271048
CENPA_P49450	6.564856229	5.502795621	7.442941859	5.825849526
CENPB_P07199	7.707066363	6.993316382	7.846854378	8.613477904
CENPC_Q03188	6.824494385	5.87588516	6.004064875	7.351614447
CENPE_Q02224	6.575980297	8.4153118	8.145905621	7.390568125
CENPF_P49454	5.455202382	4.9644957	8.790269913	8.164671601
CENPJ_Q9HC77	4.707782516	5.986939159	6.528203725	6.433277366
CENPK_Q9BS16	8.131252114	7.043775405	7.90152948	6.229272939
CENPM_Q9NSP4	6.656374911	7.834246426	8.875514729	4.912761411
CENPN_Q96H22	5.798072066	6.481222563	7.430288457	10.2300941
CENPO_Q9BU64	4.087652151	4.006974534	4.706089272	4.104548309
CENPP_Q6IPU0	9.051026073	5.291335234	9.247326689	9.378217746
CENPS_Q8N2Z9	8.449712503	6.730172332	8.922965558	9.400052448
CENPT_Q96BT3	7.221298899	7.213630258	6.784199636	9.020081415
CENPU_Q71F23	6.856831164	5.826807871	8.821278097	6.416403356
CENPV_Q7Z7K6	7.881830301	6.581777015	6.472905033	7.420814202
CENPW_Q5EE01	6.263898666	5.775067052	5.733692562	8.055962019
CENPX_A8MT69	7.294156112	6.937427419	7.889894845	8.334325435
CEP120_Q8N960	7.472790965	6.527545512	8.594575064	8.276557378
CEP128_Q6ZU80	7.423208433	6.625302377	7.556381733	6.146268401
CEP131_Q9UPN4	8.190288311	6.465777024	7.693797924	8.769039521
CEP135_Q66GS9	6.852407224	7.438991921	7.04209824	7.202190415
CEP152_O94986	6.958286217	6.676080053	6.01192198	5.893624968
CEP164_Q9UPV0	5.854970858	5.356356801	8.836669977	5.654268701
CEP170_Q5SW79	6.462037575	6.308091216	6.774916723	7.071216339
CEP170B_Q9Y4F5	6.83376626	6.257646248	5.862893523	7.026347205
CEP19_Q96LK0	10.02605844	8.354441237	7.707634552	6.106082845
CEP192_Q8TEP8	7.262298091	7.275424558	7.383799358	7.537366812
CEP20_Q96NB1	8.292503437	6.494124544	7.626692451	7.439780161
CEP250_Q9BV73	7.505026964	5.877563056	6.555799243	6.39612828
CEP295_Q9C0D2	6.252385623	6.734694844	8.002680419	7.911689545
CEP350_Q5VT06	7.183230936	6.314081435	7.388492005	8.105463395
CEP41_Q9BYV8	5.992388303	6.105183013	7.696955033	5.532545798
CEP43_O95684	8.836086628	6.463731701	7.60801486	8.073135386
CEP44_Q9C0F1	5.059187042	5.893510252	4.825729185	5.691045471
CEP55_Q53EZ4	7.373738955	5.010866341	8.277833818	9.050359981
CEP57_Q86XR8	5.657767378	6.799563388	7.139851274	7.137955258
CEP57L1_Q8IYX8	6.60754646	6.160201411	7.000872008	8.246541328
CEP63_Q96MT8	8.357643704	7.195051877	7.674217188	7.285999353
CEP68_Q76N32	7.829821306	5.70721159	4.431654144	3.348819735
CEP70_Q8NHQ1	5.958554122	6.483942333	6.107218013	8.168278855
CEP78_Q5JTW2	7.28066188	7.117646787	9.316552542	8.111170953
CEP83_Q9Y592	7.706418937	6.689097148	8.515434335	5.306173523
CEP85_Q6P2H3	8.687601938	6.146351451	7.019445824	5.614219291
CEP89_Q96ST8	4.89215959	6.877886115	5.913209159	6.727513523
CEP95_Q96GE4	5.033849832	5.945278536	7.406438787	8.095875184
CERS2_Q96G23	6.656699122	7.332557483	7.555672139	8.199611116
CERT1_Q9Y5P4	5.412897581	6.096085301	5.785820949	10.15585696
CES2_O00748	9.453398348	8.135005667	8.79802135	7.288267445
CETN2_P41208	6.983370097	6.99289798	6.767882272	6.524068616
CETN3_O15182	6.973420796	5.167806006	7.3276998	7.766240911
CFAP20_Q9Y6A4	6.694305165	6.620174008	6.962450847	6.796562481
CFAP298_P57076	6.872330968	5.853595936	5.512123481	7.421264934
CFAP410_O43822	4.697367042	6.281771279	5.249584843	7.282862315
CFAP44_Q96MT7	7.94152463	4.982417322	9.715854744	7.746265502
CFAP91_Q7Z4T9	5.653778076	5.954863823	7.053865724	4.843208271
CFAP97_Q9P2B7	5.598290502	5.377019875	8.073480946	7.635464493
CFB_P00751	4.97716622	7.066634806	7.019869665	4.67553748
CFDP1_Q9UEE9	6.18451431	5.725084667	5.701788342	6.528276901
CFL1_P23528	7.046448716	6.15421116	5.751157295	6.825764695
CFL2_Q9Y281	8.242257323	7.165742472	5.512278271	6.289383328
CGAS_Q8N884	5.507713001	5.597042585	9.220911818	8.679923765
CGGBP1_Q9UFW8	9.296570023	7.537168798	6.680287528	7.287298614
CGN_Q9P2M7	8.609150961	9.725163574	5.479457003	7.532127796
CGREF1_Q99674	6.085686769	6.361947364	9.053256311	7.368282662
CHAF1A_Q13111	7.592889022	5.465522052	8.925817016	9.420071165
CHAF1B_Q13112	6.319117004	5.689820825	8.015851395	8.282633762
CHAMP1_Q96JM3	7.352506855	7.011792114	7.004589743	6.679060153
CHCHD1_Q96BP2	8.184114877	6.396506439	7.50157782	7.560705648
CHCHD2P9_Q5T1J5	6.232665567	5.449228185	5.114049308	8.455063123
CHCHD3_Q9NX63	7.942097938	7.545916758	7.367052583	7.469495108
CHCHD4_Q8N4Q1	7.042818989	6.666826623	7.832945503	7.185398486
CHCHD5_Q9BSY4	7.995414849	7.964667893	6.757194612	9.383468443
CHCHD6_Q9BRQ6	7.647398076	7.489211445	7.568122483	6.954548128
CHCHD7_Q9BUK0	7.012527423	6.15294693	7.885636843	7.70632816
CHD1_O14646	8.142272112	6.402488631	8.734612488	7.994752087
CHD1L_Q86WJ1	6.1813106	7.701274074	6.147009359	5.880566043
CHD2_O14647	7.710796369	7.833428451	7.605898618	6.404534622
CHD3_Q12873	7.634860781	7.345108855	7.225116402	6.858607023
CHD4_Q14839	7.669961406	6.8568719	7.975665501	7.620192137
CHD5_Q8TDI0	6.092857381	7.094804843	6.326423549	10.27529428
CHD6_Q8TD26	6.392996368	6.211542561	5.634196499	6.42128218
CHD7_Q9P2D1	6.147590372	6.630948727	8.468550317	8.479141992
CHD8_Q9HCK8	6.95620417	6.505733704	7.004309149	7.135714477
CHD9_Q3L8U1	7.258398245	7.480868784	8.497438158	7.39616017
CHDH_Q8NE62	7.341263189	7.040005722	7.055446552	7.268880213
CHERP_Q8IWX8	6.84354708	7.16222817	7.285567346	6.884547723
CHID1_Q9BWS9	5.722740061	6.38456318	5.695184004	6.17679124
CHMP1A_Q9HD42	6.538325166	8.020468575	7.671135879	7.722275514
CHMP1B_Q7LBR1	6.685874822	6.46815214	7.631998938	6.764570353
CHMP2A_O43633	4.757542753	7.551788823	7.046388632	8.097863378
CHMP2B_Q9UQN3	5.562765994	6.556939719	8.06067702	7.393181325
CHMP3_Q9Y3E7	6.168510534	7.830575885	6.569307374	7.91776473
CHMP4A_Q9BY43	6.136809766	5.242755085	6.545035156	7.018010804
CHMP4B_Q9H444	7.063803709	7.161898703	6.744676316	6.560881063
CHMP5_Q9NZZ3	5.818497039	6.896359063	5.971580232	6.48458538
CHMP6_Q96FZ7	6.235434783	8.923181535	8.257707622	9.271951683
CHORDC1_Q9UHD1	4.231939869	3.976798882	6.896887359	7.91487536
CHP1_Q99653	7.677000562	8.810229916	8.165203042	7.216813908
CHPF_Q8IZ52	7.306943476	8.265059376	8.064426464	8.327457454
CHPF2_Q9P2E5	6.329193902	8.986105762	6.357265305	6.396593202
CHRAC1_Q9NRG0	7.728952836	5.865283123	8.178767731	8.145045591
CHST11_Q9NPF2	4.373530603	10.23845523	6.480383547	5.584791232
CHST12_Q9NRB3	5.322768546	5.757873304	5.558288357	6.410447208
CHST14_Q8NCH0	7.060000892	8.103571556	7.576997079	7.491409003
CHST3_Q7LGC8	6.513196756	8.438729364	7.574649109	5.959999293
CHSY1_Q86X52	5.392968615	7.121246954	5.93094062	4.296214183
CHSY3_Q70JA7	5.527527518	5.922989252	5.585752102	7.455695337
CHTF18_Q8WVB6	5.513005605	6.263463869	8.677352126	5.729953595
CHTOP_Q9Y3Y2	6.869864955	6.437581327	5.480313385	7.930098867
CIAO1_O76071	5.441461628	4.827541953	6.634632168	10.75596701
CIAO2A_Q9H5X1	4.412980716	4.568911168	5.2647597	4.154318034
CIAO2B_Q9Y3D0	6.547481679	5.429829332	5.269838005	5.694917403
CIAPIN1_Q6FI81	5.26276259	5.456129181	6.197622749	7.69938903
CIB1_Q99828	6.098298915	9.434550812	5.766977126	4.512068401
CIBAR1_A1XBS5	6.727401037	7.027171323	7.563189846	8.095095982
CIC_Q96RK0	6.69984935	7.759230741	7.660282341	7.345954134
CIMAP1B_A8MYP8	4.678101	8.584217517	5.923837605	4.99653788
CIP2A_Q8TCG1	4.752037503	5.245844203	7.687600889	6.267600015
CIR1_Q86X95	8.374779718	5.358564111	5.718361665	6.876348639
CIRBP_Q14011	7.322778959	6.824953826	6.715224411	7.240598364
CISD1_Q9NZ45	6.360698189	7.489915182	7.969722341	6.611998122
CISD2_Q8N5K1	7.292315205	7.158314004	7.242419081	7.192540476
CISD3_P0C7P0	7.783138076	7.421279077	7.760913676	7.613956032
CIT_O14578	7.175030715	5.49101743	9.050713884	9.015327091
CIZ1_Q9ULV3	5.871618604	6.364566325	8.148927405	7.972209124
CKAP2_Q8WWK9	5.554463297	4.273812926	7.244881523	9.909774089
CKAP2L_Q8IYA6	4.97037675	5.567091214	6.540538326	8.531804466
CKAP4_Q07065	7.77420109	8.088096927	7.684925318	6.912243268
CKAP5_Q14008	6.952719529	6.714735465	6.702846249	7.313607685
CKMT1A_P12532	7.319057723	8.03427637	7.307145609	7.168989008
CKMT2_P17540	2.522573142	2.864208807	2.474567079	2.015508893
CKS1B_P61024	4.839146008	4.445922314	8.096227928	6.626016879
CLASP1_Q7Z460	6.551080031	7.495012141	5.560645085	8.254149237
CLASP2_O75122	6.789886242	7.004366466	6.848380389	8.498681506
CLASRP_Q8N2M8	7.852257627	6.373851397	7.903248687	7.415024012
CLCA2_Q9UQC9	6.182620594	6.61345235	9.637038996	6.560824293
CLCA4_Q14CN2	9.111452073	5.150877078	7.927589381	4.047712266
CLCC1_Q96S66	8.236386579	8.00191323	6.819179909	7.432370887
CLCN2_P51788	7.274811958	8.133173223	6.886106567	9.355797838
CLCN3_P51790	8.9852185	8.515697853	7.555491855	7.654741346
CLCN4_P51793	8.921989218	8.858132351	5.502497216	4.905205647
CLCN5_P51795	4.94441934	5.273287212	8.401243478	8.604154702
CLCN7_P51798	7.026238559	7.058890075	8.373485572	6.962911798
CLEC16A_Q2KHT3	7.228167715	6.729578605	6.086127965	8.413463867
CLEC2B_Q92478	5.848593986	6.216929261	10.19439089	5.641190715
CLGN_O14967	4.784641701	5.448246595	6.215771843	4.436204335
CLIC1_O00299	5.077743898	5.418938422	5.285279144	7.459606524
CLIC2_O15247	7.45342526	8.138987926	7.710753676	5.825206002
CLIC3_O95833	9.389770936	9.162217191	5.091072173	8.091272094
CLIC4_Q9Y696	6.100334403	5.947968457	6.708045852	7.433121319
CLINT1_Q14677	8.275929628	6.711465475	5.860551525	7.089302482
CLIP1_P30622	6.699581593	7.351488025	8.258744147	7.506467583
CLIP2_Q9UDT6	4.868999493	4.739914271	6.827205248	5.371373322
CLIP4_Q8N3C7	9.687314759	6.615716239	4.916330939	8.826684223
CLK1_P49759	6.413083921	5.913881218	7.980584173	6.421200272
CLK2_P49760	6.677968672	6.504228783	8.132669313	7.466836004
CLK3_P49761	5.141931242	6.943306386	4.846353578	9.379154098
CLK4_Q9HAZ1	7.538421475	7.115551629	7.239824296	7.85090056
CLMN_Q96JQ2	8.55747512	6.619211642	8.105269271	6.187458889
CLMP_Q9H6B4	7.887037637	7.497357479	9.094283874	8.225049908
CLN5_O75503	8.601960238	5.732028512	7.804605605	4.337286944
CLN8_Q9UBY8	7.536793281	6.255403268	5.319977527	7.96853866
CLNS1A_P54105	5.707814158	5.000810183	7.628421553	5.639997196
CLOCK_O15516	6.796588086	7.439799346	7.863883666	6.065493505
CLP1_Q92989	5.85117504	8.074743248	6.617364076	6.74337294
CLPB_Q9H078	7.52424208	7.229248382	7.316929485	8.093645092
CLPP_Q16740	6.690254197	6.949257102	6.873724277	6.405533215
CLPTM1_O96005	8.520905866	8.616875738	8.311123501	8.721769207
CLPX_O76031	7.067012262	7.034183991	7.549998344	7.460275283
CLSPN_Q9HAW4	4.930482143	4.450091383	9.222955908	3.602956486
CLSTN1_O94985	6.817243916	10.02508309	7.295791776	5.543796599
CLTA_P09496	6.060799354	5.295327264	8.076027154	5.472551275
CLTB_P09497	8.136390761	8.262679495	7.504251432	7.142395762
CLTC_Q00610	6.869135724	8.476192642	6.662903118	7.013092424
CLU_P10909	9.61032074	8.567356378	7.227770487	8.779218902
CLUH_O75153	6.608345515	5.772574775	8.088533279	5.293570969
CLYBL_Q8N0X4	6.976034374	7.369339545	6.534197247	6.467419924
CMAS_Q8NFW8	7.861299917	8.235864309	6.233998201	6.911618588
CMC1_Q7Z7K0	7.726749113	6.635271927	7.059908171	8.111215013
CMC2_Q9NRP2	8.613163884	8.045194791	5.822324491	6.712242047
CMC4_P56277	7.168176478	7.211080486	7.357531455	7.104700206
CMPK1_P30085	5.800192635	5.553833296	5.865561128	5.706014184
CMSS1_Q9BQ75	5.386309631	6.377839768	6.557777736	8.447976187
CMTM4_Q8IZR5	5.752721894	8.136755967	8.178314944	5.257659094
CMTM6_Q9NX76	9.952670757	6.666727817	8.237186302	4.041875876
CMTR1_Q8N1G2	6.901696628	6.404488917	7.851211553	6.030688278
CNBP_P62633	6.309858417	6.147499922	6.377039219	4.310531774
CNDP2_Q96KP4	5.606802094	7.155467021	7.115275994	6.903679891
CNEP1R1_Q8N9A8	7.762311204	8.674806184	8.633443771	8.078726397
CNKSR1_Q969H4	6.415772701	7.053659187	5.599878392	5.134006676
CNN2_Q99439	5.87099596	6.029546686	5.502528961	5.746852713
CNNM2_Q9H8M5	8.278541136	5.619494729	4.826091827	4.051655714
CNNM3_Q8NE01	7.910160943	8.232563153	5.472304357	5.967893743
CNNM4_Q6P4Q7	5.858570241	6.020355259	7.266083044	4.688756277
CNOT1_A5YKK6	8.037879819	8.420589794	6.82513821	7.062743584
CNOT10_Q9H9A5	5.269735937	5.435268271	6.147826876	7.366547347
CNOT11_Q9UKZ1	5.854243919	5.288438948	5.867581408	5.336546447
CNOT2_Q9NZN8	5.059289958	5.326885169	5.447253032	7.233282196
CNOT3_O75175	7.713945079	6.575303244	7.131575653	7.178047297
CNOT4_O95628	5.442103151	6.606751763	6.245360245	6.738424476
CNOT7_Q9UIV1	5.921968022	7.964839289	7.108343046	9.05838093
CNOT9_Q92600	5.584178142	5.77645892	4.583989955	4.436208992
CNP_P09543	8.377872955	7.747957486	7.782675185	7.380255842
CNPY2_Q9Y2B0	8.751303544	6.688590036	7.016222689	6.445156452
CNPY3_Q9BT09	8.370059273	7.701069848	7.164617083	5.992659533
CNPY4_Q8N129	7.275180163	6.565486706	9.322583505	6.115981979
CNST_Q6PJW8	7.889665619	7.145544063	7.386362443	7.510246611
CNTLN_Q9NXG0	4.051046559	5.931775149	4.872795513	7.194101707
CNTNAP3_Q9BZ76	7.180446541	7.642292202	9.255756578	6.733704227
CNTRL_Q7Z7A1	6.578588935	7.382108739	6.537477503	4.965074092
CNTROB_Q8N137	7.650019191	7.448073355	7.328559336	6.560757891
COA1_Q9GZY4	6.37213555	8.146314013	6.917344299	8.09068299
COA3_Q9Y2R0	7.698472774	7.678191785	8.099084017	7.974763147
COA4_Q9NYJ1	5.843059973	5.049096527	9.233187818	7.113618596
COA6_Q5JTJ3	8.343179283	5.868252351	7.636839313	6.629234604
COA7_Q96BR5	7.974002181	6.04190312	7.798609774	6.167656571
COA8_Q96IL0	7.559599448	5.954321848	8.19202301	6.574407477
COASY_Q13057	8.089576775	8.205283875	7.004467169	6.90660305
COBL_O75128	7.9317521	7.122763723	7.077247649	7.602559504
COBLL1_Q53SF7	6.832690944	5.418723424	5.169794036	6.06429723
COG1_Q8WTW3	8.734060509	6.641629898	6.608370638	5.740966465
COG2_Q14746	7.549230108	6.857387806	6.422870265	4.540803958
COG3_Q96JB2	8.213615689	6.050472763	9.472751099	5.625698083
COG4_Q9H9E3	7.096447518	6.436719015	6.730753757	6.173093763
COG5_Q9UP83	7.909027842	7.423414542	8.458998462	8.24436871
COG6_Q9Y2V7	4.577788266	5.390774183	4.816727797	5.788454374
COIL_P38432	7.174667429	7.150345242	7.566055686	7.433164596
COL11A1_P12107	4.422421005	5.680735854	6.455198232	4.853864095
COL12A1_Q99715	6.540272952	8.910033251	6.72844399	5.643831629
COL16A1_Q07092	6.858804627	9.492324034	4.573728181	7.688563733
COL17A1_Q9UMD9	7.21152147	8.334418381	8.23347538	8.289453551
COL1A1_P02452	4.26194442	6.295279265	6.797622174	9.848578959
COL1A2_P08123	4.740554946	7.463467999	6.113344032	8.933359217
COL24A1_Q17RW2	8.642657678	8.754736697	7.317882152	8.422327082
COL2A1_P02458	4.221055885	6.984897659	6.20198211	10.29019839
COL3A1_P02461	2.291191999	2.647999033	2.482062307	2.115723216
COL4A1_P02462	7.664406037	9.30882512	6.346085333	4.568612607
COL4A2_P08572	5.407169864	9.346340279	8.175851561	6.10171185
COL4A6_Q14031	6.935698242	6.067534434	5.238740382	7.485281261
COL6A1_P12109	4.728046524	6.575793044	7.734893485	7.638488265
COL6A3_P12111	5.212256596	4.318172078	4.029017909	4.196222402
COL7A1_Q02388	5.902524542	9.054338058	6.310491927	8.249847731
COLGALT1_Q8NBJ5	7.270521504	7.69906369	7.555178528	7.00105008
COMMD10_Q9Y6G5	5.557352432	6.05966099	5.711180224	3.828198875
COMMD2_Q86X83	5.840640432	5.887661912	6.067424754	7.936724518
COMMD3_Q9UBI1	8.03465536	8.167403677	6.269805828	7.785177785
COMMD4_Q9H0A8	7.404719607	7.243488356	9.230244848	7.674622897
COMMD6_Q7Z4G1	8.830240807	6.501419497	7.890726372	7.382831279
COMMD8_Q9NX08	7.263285351	5.935986455	6.069179468	5.455123365
COMMD9_Q9P000	7.419904326	7.346774406	6.217925259	6.385056987
COMT_P21964	7.279910071	7.937232374	7.111263556	6.575699412
COMTD1_Q86VU5	8.450928206	8.221673226	6.699744314	7.145219685
COP1_Q8NHY2	4.223298911	4.981762145	5.154208558	4.814925138
COPA_P53621	7.798558721	6.981869283	6.088675434	5.775432841
COPB1_P53618	8.080318371	6.93900231	6.496897142	7.60319282
COPB2_P35606	7.715475332	6.559594972	5.763877133	6.461275678
COPE_O14579	5.171962034	5.99402457	5.684711844	6.170139724
COPG1_Q9Y678	7.274531545	6.916456904	6.804146302	5.293865691
COPG2_Q9UBF2	5.817501867	5.778277003	4.906269334	3.567704273
COPRS_Q9NQ92	5.051677356	5.091625538	4.003707312	3.941228398
COPS2_P61201	6.920754533	7.492535841	6.602146598	5.359838621
COPS3_Q9UNS2	5.472777606	5.114130947	5.136168586	6.35660276
COPS4_Q9BT78	7.409510563	7.024950766	6.845216212	7.346141708
COPS5_Q92905	3.587924603	4.452750093	3.485511207	4.077417213
COPS6_Q7L5N1	4.479627418	5.757624164	4.590166588	4.126094374
COPS7A_Q9UBW8	7.632773889	7.902409943	7.31471084	7.123876142
COPS7B_Q9H9Q2	5.674084148	5.932248933	5.671145628	6.338983789
COPS8_Q99627	7.546719639	7.146577257	7.468492521	6.703552272
COPZ1_P61923	8.488953383	5.727701728	5.748103126	4.415172147
COQ3_Q9NZJ6	6.487268343	7.289732704	7.058956387	6.917169547
COQ4_Q9Y3A0	5.279102247	5.632935469	6.979165062	8.283870921
COQ5_Q5HYK3	6.64822335	7.585215885	6.89965321	5.945303546
COQ6_Q9Y2Z9	7.286717193	7.905390882	8.365239952	7.89235212
COQ7_Q99807	7.097298779	5.922542953	5.85115334	6.468535415
COQ8A_Q8NI60	6.299776069	5.870529452	6.979343612	7.377676045
COQ8B_Q96D53	7.141162664	7.323145776	7.890476058	7.927769105
COQ9_O75208	5.655979761	5.809208718	6.873878429	6.181750954
CORO1A_P31146	9.120231913	8.349169422	6.926705899	7.197256976
CORO1B_Q9BR76	8.619794596	8.240115091	6.126684721	7.785594904
CORO1C_Q9ULV4	8.207591135	8.120244568	6.510987592	6.831197812
CORO2A_Q92828	7.771860241	7.720757945	6.461538561	7.441658811
CORO2B_Q9UQ03	7.321689445	8.622006111	8.025846173	6.952564247
CORO7_P57737	5.234228049	5.49815111	7.914647287	6.956493489
COTL1_Q14019	5.015436194	5.178586009	6.412021069	7.080708722
COX11_Q9Y6N1	4.216092439	9.359374024	6.281949364	11.0572528
COX14_Q96I36	5.073590773	5.501173232	6.260756242	7.065043192
COX16_Q9P0S2	8.183357145	7.097504638	7.8371732	7.795930843
COX17_Q14061	6.337564934	5.957096791	8.155816647	8.718512217
COX18_Q8N8Q8	6.743991586	5.490730289	8.727485241	9.325349304
COX19_Q49B96	6.649129788	8.47788594	6.861837395	7.045841472
COX20_Q5RI15	8.09170742	8.176597017	6.551145855	6.619610472
COX4I1_P13073	8.217197662	7.783116434	6.550340064	5.75143746
COX5A_P20674	8.330931804	7.716492973	7.736999543	7.029806138
COX5B_P10606	8.097170245	7.361179703	7.865516777	7.215021004
COX6A1_P12074	9.360026474	6.234140431	7.496037228	3.348912701
COX6B1_P14854	9.024734754	7.596492983	7.342050305	6.969337151
COX6C_P09669	6.930727951	7.968745174	8.034485321	4.246072474
COX7A2_P14406	6.170309466	6.505979756	7.12185059	7.026606119
COX7A2L_O14548	6.196910278	7.453762356	7.017310291	7.835081411
COX7B_P24311	5.679108088	6.735288097	7.214416104	6.271028424
COX7C_P15954	10.56732864	4.864793363	4.919252061	4.301433859
COX8A_P10176	10.03723997	5.068905706	4.890656448	4.3254374
CPA4_Q9UI42	8.423010106	8.968568797	4.52607504	7.312883406
CPD_O75976	7.937074252	7.114891366	7.555698904	6.166357627
CPE_P16870	8.900800777	7.675181647	6.249662041	8.020548974
CPEB4_Q17RY0	7.76952712	8.455674098	4.406394449	5.704556039
CPNE1_Q99829	5.503567245	6.892578477	5.803594618	6.595482481
CPNE3_O75131	5.121777166	6.652409708	5.735170747	7.110104144
CPNE8_Q86YQ8	6.749516977	7.960901619	7.858058332	4.711353839
CPOX_P36551	6.22931521	6.666669664	7.602027179	8.121064606
CPQ_Q9Y646	5.303994886	8.805475044	4.239331065	5.656076948
CPS1_P31327	6.473081192	7.14774268	6.850606601	5.695526906
CPSF1_Q10570	7.18478438	7.379859404	6.852239538	6.300929335
CPSF2_Q9P2I0	7.904740161	7.421689581	8.160418352	6.824381107
CPSF3_Q9UKF6	7.192260075	7.54704629	7.63233019	7.300525793
CPSF4_O95639	7.086340703	7.129132992	7.377373216	6.209756734
CPSF6_Q16630	7.75085789	6.523517436	6.950290953	6.292358759
CPSF7_Q8N684	6.465797498	6.629199666	7.164583401	6.86712375
CPT1A_P50416	6.299277491	8.059689945	6.430220421	6.834612918
CPT2_P23786	7.842949777	7.067734082	7.544397006	7.117697871
CPVL_Q9H3G5	5.569028063	6.29982123	6.389924226	5.203559301
CRABP2_P29373	6.413600452	5.968801731	4.934361058	10.68580199
CRACD_Q6ZU35	4.600033014	8.337257254	5.734719883	5.082691084
CRACDL_Q6NV74	6.77235639	6.756419601	6.361506567	8.052036396
CRAMP1_Q96RY5	8.18893876	5.793055756	8.850567695	5.654486352
CRAT_P43155	5.524126916	8.826525252	5.162753979	6.235596019
CREB1_P16220	7.184532984	6.838177989	8.681895897	8.132104755
CREB3L4_Q8TEY5	7.164578012	4.987515583	8.183970041	9.16939917
CREB5_Q02930	5.024767416	9.097347391	8.270658686	8.043363935
CREBBP_Q92793	5.741212069	6.454484443	6.836332486	5.833444426
CREG1_O75629	8.399558545	6.329858018	5.876237787	7.801067217
CRELD1_Q96HD1	7.914721968	9.230940066	6.269022299	6.241279993
CRELD2_Q6UXH1	7.452167921	7.580843449	7.954285094	8.59379036
CRIM1_Q9NZV1	6.584816807	8.466563372	5.691218277	8.544826538
CRIP2_P52943	6.306555566	6.907246801	5.337377804	7.576705239
CRIPT_Q9P021	6.841025217	6.687780683	5.465624891	7.64667567
CRK_P46108	4.105615842	4.293310423	4.297242126	5.108226134
CRKL_P46109	4.826496597	5.374791374	5.405178664	5.096006783
CRLS1_Q9UJA2	4.491602472	5.009399692	5.142620743	4.826366071
CRNKL1_Q9BZJ0	7.73143705	6.601275765	6.957420193	6.471654519
CROCC_Q5TZA2	8.158503783	7.002783898	5.316402655	5.952705363
CROT_Q9UKG9	8.374322417	8.07204686	6.530318744	6.219517772
CRTAP_O75718	7.484313085	8.926104047	7.135369374	8.364806089
CRY1_Q16526	8.645825567	6.908888995	5.551010171	4.886014088
CRY2_Q49AN0	8.979574091	9.095694164	8.117630988	8.873951994
CRYAB_P02511	6.183955722	9.808803102	5.542249962	10.79100402
CRYBG1_Q9Y4K1	7.960178001	7.546737806	6.535588463	7.839534995
CRYBG2_Q8N1P7	9.769652253	8.730519018	4.992697774	9.653652998
CRYBG3_Q68DQ2	7.812477558	5.554083837	6.397626004	5.121682283
CRYZ_Q08257	7.087038474	7.643888634	7.15831073	6.503773741
CRYZL1_O95825	7.698897113	5.33399924	3.995790104	7.475321361
CS_O75390	7.802437518	8.454496383	6.190111251	7.215696584
CSDE1_O75534	7.600858678	7.292014054	6.585305783	6.523370301
CSE1L_P55060	7.066767867	6.892270706	8.953924012	5.896237005
CSN1S1_P02662	3.853042378	9.92873019	4.388241954	4.808091298
CSN1S2_P02663	3.821753208	10.41614842	4.089865523	4.757497439
CSN2_P02666	2.912816492	10.27318267	3.111384853	3.375899786
CSN3_P02668	2.767128325	10.96671126	3.26019135	3.825780323
CSNK1A1_P48729	6.454990495	7.825189428	7.803514515	6.823939272
CSNK1D_P48730	6.582192085	7.592673732	8.619946466	6.982222926
CSNK1E_P49674	6.240215024	7.585064425	8.933006272	7.338501969
CSNK1G1_Q9HCP0	8.079424142	7.771892655	8.177089644	8.726639283
CSNK2A1_P68400	6.199393639	7.308103121	6.839193372	8.144121225
CSNK2A2_P19784	7.229005537	7.38945016	7.504774206	9.123665069
CSNK2B_P67870	5.819680439	6.953168953	7.607427182	6.547829367
CSRP1_P21291	5.138657312	6.065833232	5.356538591	6.113636494
CSRP2_Q16527	9.328421163	8.939360609	6.74368338	6.04771227
CST3_P01034	7.476558037	7.793209131	8.347760874	7.997581501
CSTA_P01040	8.390971395	6.077257267	5.300776361	9.415764622
CSTB_P04080	4.943390994	5.505513505	5.437804755	8.289072012
CSTF1_Q05048	6.500759946	7.219004054	7.843608786	7.346993398
CSTF2_P33240	6.819453144	6.655998961	7.667200511	7.22526704
CSTF2T_Q9H0L4	6.89130189	6.361261092	7.397611704	7.661663619
CSTF3_Q12996	7.933873401	7.359286804	7.205732073	6.766478754
CTBP1_Q13363	6.707776546	7.746481606	5.906464586	5.764409066
CTBP2_P56545	6.230846587	7.006135257	6.877598272	6.249367801
CTBS_Q01459	7.22865513	5.753724857	6.896132267	5.44487126
CTCF_P49711	8.126879009	6.452015307	8.119552923	5.790956664
CTDP1_Q9Y5B0	7.128113774	7.847766388	6.523665023	6.193296466
CTDSP1_Q9GZU7	6.624348876	6.668699648	8.696947619	6.801359842
CTDSPL2_Q05D32	5.831500937	5.588593905	7.644531034	9.39083442
CTIF_O43310	7.114895038	7.729533993	5.743860555	6.865689167
CTNNA1_P35221	8.226706986	9.059789213	6.764414029	7.022239376
CTNNAL1_Q9UBT7	5.251922795	5.037175774	6.318265349	9.226684488
CTNNB1_P35222	7.382007682	8.022130142	7.583745308	6.669846556
CTNNBL1_Q8WYA6	7.082477256	6.873884151	7.271381783	6.852840099
CTNND1_O60716	7.082466192	8.339421582	6.348560827	7.262329917
CTPS1_P17812	5.620794316	6.1627756	6.764615018	5.837568918
CTPS2_Q9NRF8	4.424888002	6.31666732	4.999739927	6.074744398
CTR9_Q6PD62	7.97168856	6.175827726	7.346142368	5.691708154
CTSA_P10619	6.608708538	7.751793441	7.086224309	7.702979249
CTSB_P07858	6.397546405	7.856746677	8.817823446	6.369231882
CTSC_P53634	6.489146798	7.889351049	7.588707844	7.491362844
CTSD_P07339	7.008072128	7.748115148	6.486348823	7.23786985
CTSF_Q9UBX1	7.017297338	8.54132577	6.150400902	5.504447154
CTSH_P09668	6.141651839	8.464232361	7.646266249	7.787374799
CTSL_P07711	6.107754835	6.880020116	10.06370507	7.133743457
CTSS_P25774	6.988213346	8.02822252	6.991749886	7.187452285
CTSV_O60911	7.581569118	9.21463843	5.394758996	8.550533057
CTSZ_Q9UBR2	6.237815273	7.432271158	6.728791915	6.929397666
CTTN_Q14247	7.578182278	7.737651628	5.217792113	8.04244264
CTTNBP2_Q8WZ74	5.336781961	4.701473292	9.314075145	4.528597007
CTTNBP2NL_Q9P2B4	8.437874468	9.755194401	6.270684177	5.598215585
CTU1_Q7Z7A3	4.163740083	5.374526568	4.067117863	4.456217626
CUL1_Q13616	6.585750423	6.575181985	7.224140398	6.105558544
CUL2_Q13617	4.689852746	6.438604918	5.702981363	5.562258337
CUL3_Q13618	7.452794881	6.59961433	7.527356754	6.866074804
CUL4A_Q13619	8.358767072	7.33862271	7.434813134	6.667570266
CUL4B_Q13620	6.705917403	7.361892352	6.517300857	6.904935991
CUL5_Q93034	8.837223692	8.094940387	9.331813836	7.044396016
CUSTOS_Q96C57	7.558701908	7.647330614	8.197418707	6.595906507
CUTA_O60888	7.643980539	7.736681859	6.39618593	7.004961091
CUX1_P39880	7.525771748	8.18288446	8.102929553	7.973576598
CUX1_Q13948	7.099323766	7.882937704	8.415838663	4.883078267
CWC15_Q9P013	7.312626438	6.610733765	6.629281052	7.466153272
CWC22_Q9HCG8	6.51610552	5.868953155	6.246912979	5.216077366
CWC25_Q9NXE8	7.247049489	5.661829878	8.339103199	6.433681929
CWC27_Q6UX04	7.236094043	5.74876823	8.088502983	7.855673342
CWF19L1_Q69YN2	6.715839975	6.51857294	7.511012999	5.896475196
CWF19L2_Q2TBE0	6.77072412	6.282083687	7.955028386	6.883434965
CXADR_P78310	8.21451906	8.926192636	7.711612492	8.844912559
CXCL6_P80162	7.524892056	8.869948775	5.806908526	5.965986438
CXorf38_Q8TB03	4.288640637	5.41066564	5.99926734	8.366003328
CXXC1_Q9P0U4	6.289122293	6.429482861	7.601939041	7.22326668
CXXC5_Q7LFL8	6.768674617	7.060899112	6.702509413	6.683243837
CYB561_P49447	8.487985983	7.879369912	8.078447729	6.015538809
CYB5A_P00167	8.370127865	8.043380842	6.660525671	7.606164509
CYB5R1_Q9UHQ9	8.262036516	9.408554257	5.791262951	6.86882112
CYB5R3_P00387	7.670283072	9.399243497	6.970261945	6.929255966
CYBC1_Q9BQA9	7.123131585	7.372488161	5.025269213	4.445765683
CYBRD1_Q53TN4	8.581485518	8.628580676	6.613516912	6.693115335
CYC1_P08574	6.084238915	7.631084699	5.843383382	6.444424116
CYCS_P99999	6.184472867	6.128653546	6.9425086	5.628747304
CYFIP1_Q7L576	8.310185915	7.068028105	5.917962187	6.749557641
CYP27B1_O15528	5.686982862	5.779144396	10.20454053	6.023543837
CYP51A1_Q16850	5.681939109	8.490813149	7.608473408	6.32189032
CYRIB_Q9NUQ9	7.054066072	8.825558274	7.679489313	7.209241303
CYTH1_Q15438	7.833477515	9.008396452	6.065263753	5.962850601
CYTH2_Q99418	7.172714013	9.69110304	7.06456954	7.023960447
CYTH3_O43739	9.827900268	8.138238204	6.411214082	8.610515662
CZIB_Q9NWV4	3.373390717	4.231021261	4.54481951	5.842086994
D2HGDH_Q8N465	7.377647072	7.11798358	6.837497643	6.290460529
DAAM1_Q9Y4D1	8.114051925	9.548635153	6.773973373	7.742286674
DAB2_P98082	5.459770106	6.524760029	10.3992034	7.662934758
DAB2IP_Q5VWQ8	8.830728904	6.584385519	4.833620188	6.826179837
DAG1_Q14118	9.04436381	7.962591703	6.642757975	8.111292303
DALRD3_Q5D0E6	6.376107853	7.137255933	5.159056635	5.270731571
DAP_P51397	4.124777448	3.905150316	4.328176695	2.96988716
DAP3_P51398	7.050417508	6.972334387	6.641978054	6.852211372
DAPK3_O43293	8.539533017	9.346991933	7.025323211	7.689942342
DARS1_P14868	7.742512014	6.045716091	6.868215466	7.209455559
DARS2_Q6PI48	7.938990362	7.855982254	6.972630369	7.399627061
DAXX_Q9UER7	7.760702862	7.459463559	8.411490886	7.307044833
DAZAP1_Q96EP5	8.180361816	7.026061746	7.17891325	6.546717861
DBI_P07108	4.809730037	5.55996507	5.469369886	6.372510057
DBN1_Q16643	7.75087378	9.155420917	6.636442608	7.09902351
DBNL_Q9UJU6	6.519347905	6.174265958	5.817973349	7.479950883
DBR1_Q9UK59	7.923502039	7.271792317	5.993563587	5.860672166
DBT_P11182	8.39156917	7.789587192	6.715794259	6.419944373
DCAF1_Q9Y4B6	7.698722145	5.975924731	7.20537767	6.530915057
DCAF10_Q5QP82	8.045796341	7.443610132	7.950017644	7.444668669
DCAF11_Q8TEB1	5.639510425	7.057696044	6.648969359	6.768140136
DCAF12_Q5T6F0	7.111801737	8.351453234	8.24222933	5.742011554
DCAF13_Q9NV06	6.64468467	6.575430244	7.606125688	6.7868651
DCAF16_Q9NXF7	7.278017972	6.779612527	7.005246319	7.655231418
DCAF4_Q8WV16	6.314288933	8.83956398	8.010983676	7.361160597
DCAF5_Q96JK2	7.349077865	7.725683474	6.720893474	6.05079902
DCAF6_Q58WW2	7.271998394	6.993278497	6.075655162	6.434750201
DCAF7_P61962	5.967393874	7.891602609	6.707427234	8.270107283
DCAF8_Q5TAQ9	6.316367458	6.492707781	7.086197006	6.173522773
DCAKD_Q8WVC6	5.210230486	6.846780336	6.302613778	6.946638086
DCBLD1_Q8N8Z6	6.55137	8.175169916	8.080407867	6.911105636
DCBLD2_Q96PD2	6.935101605	6.67456956	7.80843738	7.683415828
DCD_P81605	3.876783855	6.135851073	4.403119902	6.057210533
DCLRE1A_Q6PJP8	5.160486224	7.166657909	5.469408062	4.642352914
DCN_P07585	7.039141258	6.912586393	7.835789649	5.216952214
DCP1A_Q9NPI6	8.124762861	7.240091426	6.773857293	8.337456423
DCP2_Q8IU60	7.091424542	7.179605184	6.811512154	8.698454619
DCPS_Q96C86	3.3126407	4.408312374	3.137836933	4.933355883
DCTD_P32321	5.069280461	5.534201751	5.595240047	7.79690697
DCTN1_Q14203	7.44746488	6.972971649	6.686706449	6.681763099
DCTN2_Q13561	7.619849853	8.247438203	5.687719621	6.68670538
DCTN3_O75935	7.200509225	7.863606896	6.196927657	7.738607881
DCTN4_Q9UJW0	7.220169011	7.21238574	6.273022247	6.435999637
DCTN5_Q9BTE1	6.903539192	7.802865565	7.911419138	8.593238273
DCTN6_O00399	7.268785333	6.088034154	7.177804625	8.283037439
DCTPP1_Q9H773	6.623210569	6.106940213	6.143849026	7.639509735
DCUN1D3_Q8IWE4	5.686662419	8.314791573	6.394155716	4.838517497
DCUN1D5_Q9BTE7	7.096367112	8.426224029	7.40685039	8.2644765
DCXR_Q7Z4W1	6.151416468	6.766925455	7.534346326	7.905998641
DDA1_Q9BW61	7.625444662	5.336313628	5.433738254	3.767137939
DDAH2_O95865	4.161404843	4.440842972	5.127077004	5.177397902
DDB1_Q16531	7.10351295	8.099023132	6.156476954	7.815601173
DDB2_Q92466	7.485110982	6.884211618	5.638168492	7.009285592
DDHD1_Q8NEL9	6.690453189	6.191188959	6.956528474	6.555119084
DDI2_Q5TDH0	7.508758621	7.221353414	5.633167703	5.967832516
DDIAS_Q8IXT1	5.653338221	8.099544692	7.979443918	7.307086181
DDOST_P39656	7.541059185	8.44794217	6.335799156	5.201024014
DDR1_Q08345	7.382530948	7.363004429	5.570646084	6.878186752
DDRGK1_Q96HY6	7.983503385	8.005861744	6.818956824	8.316721271
DDT_P30046	4.626680642	5.251152769	5.73291956	6.722451662
DDX1_Q92499	6.509350944	6.678218959	7.216192952	6.523088686
DDX10_Q13206	6.766647617	5.589062361	8.167707304	7.806875496
DDX17_Q92841	7.029048495	7.123396633	7.158064012	7.285687983
DDX18_Q9NVP1	7.041228359	6.186778421	6.886581255	6.999200693
DDX19A_Q9NUU7	4.972267698	4.10701137	5.771830472	7.966344406
DDX19B_Q9UMR2	6.687213862	6.676928281	6.079288569	7.974296938
DDX20_Q9UHI6	7.876716474	6.162891969	7.828110916	8.852276761
DDX21_Q9NR30	6.83069669	5.996099357	8.740649053	8.29762665
DDX23_Q9BUQ8	7.26294077	7.132331089	7.663872421	7.827380974
DDX24_Q9GZR7	6.722067778	6.254786044	7.814059872	7.251506152
DDX27_Q96GQ7	7.526576661	6.730223562	7.506772111	8.112278838
DDX28_Q9NUL7	6.720711589	6.293369095	6.945938252	7.044235517
DDX31_Q9H8H2	6.957268126	5.795614392	5.568769305	6.668833348
DDX39A_O00148	5.690623687	5.670504688	7.037237309	5.94845709
DDX39B_Q13838	6.613874696	7.068168557	6.277928576	6.559134638
DDX3X_O00571	6.786870314	7.259242957	7.277791018	8.004982504
DDX41_Q9UJV9	6.755021607	6.811651761	7.099247236	7.26119345
DDX42_Q86XP3	7.163545089	6.591202065	7.653020633	6.880581513
DDX46_Q7L014	6.784662695	7.208778407	6.606665267	7.013551755
DDX47_Q9H0S4	7.131899411	6.014342925	8.16159226	5.938965107
DDX49_Q9Y6V7	7.439797558	7.431056925	6.753258097	7.707036266
DDX5_P17844	6.467494771	7.110738126	7.83296448	7.982408037
DDX50_Q9BQ39	7.043372338	6.248244941	8.608658559	7.36978321
DDX51_Q8N8A6	7.866153305	6.789343234	7.769272668	7.087860535
DDX52_Q9Y2R4	5.896935328	5.667061109	7.302742394	6.800302859
DDX54_Q8TDD1	7.513218542	6.828023151	7.040433009	8.021796581
DDX55_Q8NHQ9	7.041094131	6.574718161	7.714013115	7.108242271
DDX56_Q9NY93	7.652833203	6.33551881	7.848790487	7.174934139
DDX59_Q5T1V6	3.583808628	3.956132248	4.842000706	5.509620058
DDX6_P26196	8.185258254	7.178411333	5.490254745	8.088466856
DEAF1_O75398	7.076768134	4.589752739	7.829928319	8.129237791
DECR1_Q16698	7.291452643	8.004192471	6.758397487	6.87923866
DECR2_Q9NUI1	7.067548628	6.934126647	6.510654198	5.843294055
DEDD_O75618	7.201848764	7.358135805	8.98837327	7.533341426
DEF6_Q9H4E7	5.28396564	5.960909242	6.249435548	6.133321722
DEGS1_O15121	8.531192533	8.899064713	8.949698895	6.815153945
DEK_P35659	9.016977331	8.053199153	7.435807858	6.330746097
DENND10P1_Q6NSW5	8.704265185	5.712635916	6.894589985	6.770374011
DENND11_A4D1U4	8.392435538	7.748795334	7.654571824	7.115976769
DENND2A_Q9ULE3	7.534434169	6.66064107	8.346243715	4.617217554
DENND2B_P78524	5.112215176	8.7223335	10.36715493	6.07215086
DENND2C_Q68D51	7.271599814	8.908173266	6.449684309	8.49387163
DENND4A_Q7Z401	7.818196512	6.739274561	5.396757399	6.622247888
DENND4C_Q5VZ89	5.472504939	5.260530337	4.414434416	7.970590923
DENND6A_Q8IWF6	6.509836063	5.97023895	5.605859248	6.719484139
DENR_O43583	5.59467226	5.246796855	5.504096928	7.439327484
DEPDC5_O75140	7.842682042	8.00408577	6.682031702	6.434219496
DERA_Q9Y315	5.918354859	7.014874024	5.992134341	8.03668986
DERL1_Q9BUN8	5.18653125	8.303682266	4.792332173	5.957774235
DERL2_Q9GZP9	5.895335827	7.969433219	8.429010399	8.409627797
DERPC_P0CG12	5.235076323	6.849109242	6.505273453	4.31677476
DES_P17661	6.779928385	8.819109285	8.42155955	6.603546969
DFFA_O00273	4.973208311	5.146015811	5.514759769	6.544587984
DGAT1_O75907	4.905459227	6.025145988	6.765609795	7.854188977
DGCR6_Q14129	7.200808333	8.006415158	8.445942371	6.828031416
DGCR8_Q8WYQ5	7.675040359	6.452956702	8.944383269	8.1350318
DGKA_P23743	6.545872742	8.307689024	6.458377192	7.053107425
DGKQ_P52824	4.359443319	4.522140977	5.804506595	6.366820916
DGKZ_Q13574	5.568320638	5.886505626	8.184530376	6.515724773
DGLUCY_Q7Z3D6	6.426976383	5.764303761	5.596684547	4.734284053
DHCR24_Q15392	8.251687213	8.516132625	8.925143933	8.766181959
DHCR7_Q9UBM7	9.156817054	8.719235625	7.36944692	6.469444907
DHDDS_Q86SQ9	5.531208145	6.761349678	7.231554153	5.779794792
DHFR_P00374	4.594183437	4.619614262	7.377137093	5.203456266
DHODH_Q02127	6.901000716	6.613966461	7.370493655	6.511723281
DHRS1_Q96LJ7	7.387758867	7.685324715	8.637254466	7.045665168
DHRS13_Q6UX07	8.685614977	7.592643169	9.139191764	7.086650332
DHRS3_O75911	6.29653162	8.913637251	5.139878194	6.542301183
DHRS4_Q9BTZ2	8.133077078	7.797585316	7.612338084	7.875655092
DHRS7_Q9Y394	6.749865061	8.960260295	7.669271111	7.253199808
DHRS7B_Q6IAN0	6.047362921	7.661561102	7.064947752	6.569526533
DHRSX_Q8N5I4	7.550024414	8.460207029	7.022120259	6.434278804
DHTKD1_Q96HY7	6.170805318	7.728016517	6.549049223	7.554002876
DHX15_O43143	6.4187212	6.921699019	7.087765962	7.442336553
DHX16_O60231	7.826814261	6.641112195	7.418260311	6.459814893
DHX29_Q7Z478	7.334479131	6.89893282	5.868720607	7.878756307
DHX30_Q7L2E3	7.987665381	6.373442301	7.946713148	8.345303126
DHX33_Q9H6R0	6.163677128	7.040877883	7.432089884	8.048732134
DHX34_Q14147	5.880655751	6.078389475	8.105542845	5.428563684
DHX36_Q9H2U1	6.236924647	6.386688485	7.162954866	8.34959117
DHX37_Q8IY37	7.800760791	6.984879377	7.466527694	7.887596119
DHX38_Q92620	6.313167458	6.963519961	7.065163693	6.536162869
DHX40_Q8IX18	9.967103029	9.921340642	4.497674248	5.061238479
DHX57_Q6P158	8.646887955	3.576811585	3.70495742	3.411686373
DHX8_Q14562	6.737217549	6.585118355	7.816166635	7.383087847
DHX9_Q08211	7.222655247	7.180940954	7.651833002	7.484540943
DIABLO_Q9NR28	6.128734997	7.085662458	7.378529945	7.194373846
DIAPH1_O60610	5.353611533	5.203357438	5.835718611	7.882761508
DIAPH2_O60879	4.921556424	5.572961948	5.958470448	8.909513258
DIAPH3_Q9NSV4	4.958393392	4.239334244	7.835957333	6.718641392
DICER1_Q9UPY3	8.599889955	8.227116689	8.366491108	8.131568191
DIDO1_Q9BTC0	7.268985371	6.618621084	7.395356213	7.811356356
DIMT1_Q9UNQ2	7.988776449	6.689493997	8.541677008	6.622346478
DIP2B_Q9P265	8.423163721	8.501114674	8.413197248	8.225946516
DIS3_Q9Y2L1	7.933618702	7.115483297	7.404088654	7.505461128
DIS3L2_Q8IYB7	8.742175934	6.876923836	6.131759022	5.574975791
DIXDC1_Q155Q3	6.279965181	9.566881025	6.987788706	6.406506417
DKC1_O60832	6.633485996	6.608816884	7.536245017	6.664538969
DLAT_P10515	7.093663532	7.09621613	6.604212718	6.848951291
DLD_P09622	7.467453305	7.432042252	7.29467621	7.341284165
DLG1_Q12959	7.368733584	7.444663772	6.715233069	7.194293624
DLG3_Q92796	8.052260519	7.25638141	6.42904387	8.110791996
DLG5_Q8TDM6	7.487486177	6.031251713	4.886343699	6.154794357
DLGAP4_Q9Y2H0	6.012355197	9.432181376	6.546458646	6.925603124
DLGAP5_Q15398	5.25478282	4.786582992	9.364612338	9.097439647
DLST_P36957	6.431656868	7.507989746	7.375885128	7.293350945
DMAC2_Q9NW81	6.831013932	7.790454445	7.525483744	6.564450585
DMAC2L_Q99766	5.903496876	8.057634608	7.14931693	5.741482276
DMAP1_Q9NPF5	7.505235778	6.575052961	7.288061855	7.370368255
DMD_P11532	7.386686307	8.28714027	6.556670634	7.212864402
DMKN_Q6E0U4	8.355078128	5.021725605	5.293816765	9.178177169
DMPK_Q09013	7.753010313	7.442929669	8.824724166	8.250330301
DMTN_Q08495	7.210994038	7.048908926	6.074939669	8.898397247
DMXL2_Q8TDJ6	8.291718764	7.476627105	7.809760959	6.940188443
DNAAF5_Q86Y56	5.814034261	8.473014588	8.550292566	9.641701883
DNAJA1_P31689	7.376880133	7.477017483	7.995342585	8.074860617
DNAJA2_O60884	7.986365559	7.872185873	6.77838292	7.255249291
DNAJA3_Q96EY1	7.201167521	7.058183389	7.734163855	8.077373432
DNAJB1_P25685	6.611683373	6.340922936	6.219730725	7.008751396
DNAJB11_Q9UBS4	7.309903859	8.019026657	7.836969908	8.112393721
DNAJB12_Q9NXW2	7.867376752	8.078894244	8.455144461	8.844227195
DNAJB14_Q8TBM8	7.370176067	8.480555643	9.020499498	8.50486926
DNAJB2_P25686	7.396333872	9.502652802	5.579511726	8.194615155
DNAJB4_Q9UDY4	7.056325251	7.552628197	5.724737634	6.421961247
DNAJB6_O75190	7.319851993	8.944500487	7.625931781	7.590957396
DNAJB9_Q9UBS3	4.627821766	5.30953264	5.30318424	3.743324163
DNAJC1_Q96KC8	6.833207586	7.300356807	7.557468361	8.331600945
DNAJC10_Q8IXB1	7.699827627	8.913979151	7.008675618	7.229398568
DNAJC11_Q9NVH1	7.8850229	8.214160671	6.8172115	7.178271603
DNAJC13_O75165	7.075739967	6.418596478	6.542188556	5.221559568
DNAJC14_Q6Y2X3	6.207093626	8.066744386	5.840097976	5.991204154
DNAJC15_Q9Y5T4	7.854310959	6.692373183	8.758995585	9.548642234
DNAJC17_Q9NVM6	7.610731559	5.893570389	6.106964665	6.14515822
DNAJC19_Q96DA6	7.831069383	7.245124872	7.585301608	6.643854253
DNAJC2_Q99543	5.81923354	5.953042797	6.315885738	6.511001323
DNAJC21_Q5F1R6	8.595051424	6.743034022	6.546905344	6.201186873
DNAJC25_Q9H1X3	8.335085683	8.131518088	8.931731864	7.182883445
DNAJC3_Q13217	6.792128722	8.814456633	7.893140815	7.397659592
DNAJC30_Q96LL9	6.144466974	6.451840654	7.403727994	5.1357122
DNAJC4_Q9NNZ3	8.291192578	7.952973191	6.88049709	7.798604984
DNAJC7_Q99615	6.23164639	6.160342527	7.745030576	6.85589352
DNAJC8_O75937	7.418802697	6.386414129	6.562361085	5.965135716
DNAJC9_Q8WXX5	4.469418069	5.263730472	5.60950276	8.288439563
DNASE1L3_Q13609	8.773378194	7.41022976	9.363688896	7.651714517
DNASE2_O00115	7.64397117	6.798291201	6.009506667	5.799641987
DNLZ_Q5SXM8	8.453002575	7.867603162	8.246497072	6.8816018
DNM1L_O00429	4.633099567	5.509589304	6.214198087	8.133903904
DNM2_P50570	6.541653964	5.973276133	5.749554317	6.487058473
DNMBP_Q6XZF7	7.394795658	6.612397624	6.831447227	5.453170491
DNMT1_P26358	6.814975079	5.549075475	8.91070282	7.692291058
DNMT3A_Q9Y6K1	5.611352888	6.668532546	7.876849645	6.978846492
DNMT3B_Q9UBC3	7.798274697	5.611189395	9.699826364	3.166690871
DNPEP_Q9ULA0	5.855000795	7.376732289	6.871583898	6.359140537
DNPH1_O43598	6.013745277	5.68375438	5.699727334	8.418344642
DNTTIP1_Q9H147	7.936885566	6.870903046	7.971895955	7.646672369
DNTTIP2_Q5QJE6	7.463416109	6.194647105	7.235832321	7.454724623
DOCK5_Q9H7D0	6.577035026	5.915851366	7.380744153	7.933616457
DOCK6_Q96HP0	7.484160196	8.064466995	7.223581028	6.202642328
DOCK7_Q96N67	7.974774887	7.519477813	6.168755373	7.261622921
DOCK8_Q8NF50	8.103617431	6.044777349	7.046435451	8.507669398
DOCK9_Q9BZ29	7.893290786	7.365406169	6.75536285	7.317044739
DOHH_Q9BU89	4.627877122	4.261916338	4.580411847	3.707169463
DOP1B_Q9Y3R5	9.541459345	7.611720925	9.240059253	6.765803384
DOT1L_Q8TEK3	6.760344708	6.5291589	8.906756831	8.457950976
DPF2_Q92785	6.783729337	6.706917035	7.513842145	7.272908966
DPH5_Q9H2P9	4.672501129	6.193832126	5.957072514	8.468174246
DPM1_O60762	7.362606096	8.759883764	7.102400714	7.33218935
DPM3_Q9P2X0	6.443444043	6.491043837	6.348502301	8.504725435
DPP3_Q9NY33	5.473317657	5.482348502	6.571713641	6.21883297
DPP7_Q9UHL4	7.123361581	6.406435616	7.76210821	5.773818786
DPY19L3_Q6ZPD9	4.603000743	5.278015922	6.330185346	3.680745818
DPY19L4_Q7Z388	8.942522718	7.919100834	8.009590787	4.830057632
DPY30_Q9C005	8.195906096	7.045570096	8.091122314	7.879749291
DPYSL2_Q16555	4.784864173	5.657077305	5.74915222	6.357675476
DPYSL3_Q14195	4.492966194	4.766538451	5.92501969	8.218720381
DR1_Q01658	7.917022536	6.915845003	8.018330435	7.857662097
DRAP1_Q14919	5.299416316	5.678054571	7.156618181	6.303730114
DRG1_Q9Y295	7.869544903	7.524351775	6.651389736	6.76043875
DRG2_P55039	4.897916675	4.763281586	5.71045812	5.256074527
DROSHA_Q9NRR4	5.871332795	4.821745146	8.501128835	5.022082817
DSC2_Q02487	9.806064667	10.251205	5.095133571	6.875660621
DSC3_Q14574	8.437521022	8.191325213	5.702721117	7.570721645
DSE_Q9UL01	7.261506076	5.933994006	5.701801123	4.928794642
DSG1_Q02413	5.82438726	7.474779837	6.13681725	6.131390273
DSG2_Q14126	8.648729456	8.17951106	8.003901293	8.639961068
DSG3_P32926	9.541572245	8.301422381	6.611239047	7.193837661
DSN1_Q9H410	7.40300273	6.337398213	6.591768171	6.621169143
DSP_P15924	8.832412082	9.536192797	6.21075999	7.633226391
DST_Q03001	8.467184148	9.176211648	5.89637852	7.675219527
DSTN_P60981	7.656468464	6.432819268	5.604857995	7.496001474
DSTYK_Q6XUX3	4.088061868	6.775446621	8.520381971	10.15448886
DTD1_Q8TEA8	5.501190321	5.599775722	4.673029191	6.877712587
DTNB_O60941	6.488954824	7.386079778	6.742355683	5.752549905
DTNBP1_Q96EV8	5.818352434	6.017208476	5.104644022	4.556196319
DTWD2_Q8NBA8	3.767369475	4.109256875	4.626264433	4.380949133
DTX2_Q86UW9	6.779739393	8.095829404	7.162542267	6.990853676
DTX3L_Q8TDB6	7.914305997	8.559758558	9.165473139	7.229859235
DTYMK_P23919	6.177973675	6.937186212	6.258656695	6.100784375
DUOX1_Q9NRD9	9.248468083	8.499426403	8.620327899	6.049478693
DUS2_Q9NX74	8.056563089	7.211339796	8.17566955	8.537211777
DUS3L_Q96G46	5.266987355	6.421612093	5.508608861	5.098395482
DUSP11_O75319	7.192008554	7.464284239	8.166480708	8.722001942
DUSP14_O95147	4.482215101	7.286246303	3.870317952	5.040675967
DUSP22_Q9NRW4	8.28928281	9.012059383	7.981724553	5.987683327
DUSP23_Q9BVJ7	5.936252569	6.585120221	6.286615983	6.415549407
DUSP3_P51452	4.590426275	5.761032685	7.705353991	5.08940765
DUT_P33316	7.57734854	7.039646573	7.741459758	7.33399507
DVL1_O14640	4.881658116	4.905139119	4.103442164	4.822468817
DVL2_O14641	4.861669616	6.046449458	5.911346609	5.927856753
DVL3_Q92997	6.83319316	7.776829339	6.246423488	6.909131376
DXO_O77932	3.835949853	3.737024143	4.049542412	4.308945029
DYNC1H1_Q14204	6.90782483	7.67089698	5.942930496	7.147653221
DYNC1I2_Q13409	5.106705	5.24226197	5.197580567	5.757474879
DYNC1LI1_Q9Y6G9	5.724482186	6.129340874	6.071634982	6.980754485
DYNC1LI2_O43237	6.253117647	6.887244507	6.648613143	7.389399945
DYNC2I1_Q8WVS4	6.174292395	6.091677243	5.268918907	4.597746944
DYNLL1_P63167	7.040245756	8.089189484	6.359953411	6.891620501
DYNLL2_Q96FJ2	7.031761891	7.414164953	6.009192539	6.870510223
DYNLRB1_Q9NP97	4.802715686	5.472204043	5.864708444	6.090794896
DYRK1A_Q13627	7.529701656	6.843421293	6.705519579	8.0244238
DZIP1L_Q8IYY4	7.08651438	7.61917604	5.94933959	8.240732234
E2F3_O00716	9.198484354	8.561008329	5.951677037	6.506827187
E2F4_Q16254	7.17378298	7.806346706	8.03077105	7.414867074
E2F6_O75461	7.465392144	6.420993826	8.004364328	6.884372588
E4F1_Q66K89	7.783113234	7.101509912	7.699616888	8.50982838
EAF1_Q96JC9	7.388055887	6.904537408	8.569203421	8.196120242
EAF2_Q96CJ1	8.731632082	6.253385201	8.495678234	7.432375249
EAPP_Q56P03	5.23168274	5.363850909	6.815706665	7.852586766
EARS2_Q5JPH6	6.493387061	6.963501256	7.525168126	6.467219929
EBAG9_O00559	8.74931904	7.496025577	6.436438393	7.514854639
EBNA1BP2_Q99848	7.164426105	6.349507621	7.463670786	7.598012821
EBP_Q15125	8.238183672	6.710020289	7.779756765	7.177523667
ECE1_P42892	7.018973941	7.219504678	6.651505219	9.098430057
ECH1_Q13011	6.272209159	7.905071783	6.523124042	7.928195156
ECHDC1_Q9NTX5	5.798456559	7.740835254	6.866906553	7.929193899
ECHDC3_Q96DC8	7.957432971	7.104486917	6.354140985	6.775512943
ECHS1_P30084	7.833673273	7.388315851	7.415399278	7.358946843
ECI1_P42126	6.825594115	7.901408727	6.022186473	7.734896133
ECI2_O75521	7.343090733	7.367200157	6.675266956	7.065314618
ECM1_Q16610	6.001837891	8.454762652	6.715477729	5.574902178
ECPAS_Q5VYK3	6.635598892	7.050017037	7.487575966	6.256589228
ECSIT_Q9BQ95	6.191221836	6.265010492	5.776567858	6.317130534
EDC3_Q96F86	7.849132882	6.612601365	5.33607032	6.93382607
EDC4_Q6P2E9	7.486180792	6.797691803	5.944978065	7.218315495
EDEM1_Q92611	7.869718686	8.111457711	8.167725495	8.092311559
EDEM2_Q9BV94	8.603630467	8.091335122	9.135867459	8.952453986
EDEM3_Q9BZQ6	7.183593519	7.774388835	7.583147205	5.915322001
EDF1_O60869	6.6174441	5.581314361	5.525136176	6.571250619
EEA1_Q15075	8.572814887	8.84460448	7.272463664	6.978776975
EED_O75530	6.499429783	6.601212844	8.91486092	7.715662686
EEF1A1_P68104	5.625794247	5.654126304	5.729823859	6.106070372
EEF1A2_Q05639	5.210980782	5.733473075	4.524615695	4.970150701
EEF1B2_P24534	8.939361344	6.922330928	5.722753949	5.374281423
EEF1D_P29692	8.138861454	7.560315406	6.164251972	5.690431038
EEF1E1_O43324	8.198546538	5.473376942	7.962023676	8.87637373
EEF1G_P26641	8.420446105	7.388790441	4.816450424	4.995996815
EEF2_P13639	5.497322914	5.611098529	6.834996707	6.256255817
EEF2K_O00418	7.947113786	7.122081965	7.193840388	6.960779375
EEFSEC_P57772	5.12424627	5.158041492	6.773321054	6.011254495
EEPD1_Q7L9B9	3.62073065	3.564029331	3.845896489	5.251796453
EFCAB14_O75071	7.201945659	6.911663238	7.52693835	8.148970763
EFEMP1_Q12805	7.234182024	6.882927075	7.879112997	8.269261454
EFHD2_Q96C19	8.686992304	6.198244178	5.358518021	9.486455517
EFL1_Q7Z2Z2	5.935733338	5.741490885	7.22078425	5.63987706
EFNA1_P20827	7.908435305	9.363423802	9.68250623	4.682291515
EFNB1_P98172	8.716276763	7.659009094	7.19845768	8.299629932
EFNB2_P52799	6.026277009	8.833931206	8.40367732	6.267874178
EFNB3_Q15768	6.678628044	8.073913099	6.437816238	5.523760535
EFR3A_Q14156	8.283493226	8.67011248	6.163631031	6.644081401
EFTUD2_Q15029	7.233316645	7.761011256	6.657863097	7.190524098
EGFR_P00533	8.483364842	7.951335919	7.923260249	7.199284796
EGLN1_Q9GZT9	4.826714794	5.141241685	6.356124238	6.888433085
EGR1_P18146	4.349581798	4.565184052	5.251206384	4.310909216
EHBP1_Q8NDI1	7.187306978	7.056026299	7.348260582	8.471321437
EHBP1L1_Q8N3D4	5.851488351	6.060817738	7.861569716	7.07437406
EHD1_Q9H4M9	7.151910116	6.484630127	6.400774752	6.835590695
EHD2_Q9NZN4	9.809065208	8.107458358	6.354891266	5.989087661
EHD4_Q9H223	6.666325873	5.838165572	7.727655668	7.053473833
EHHADH_Q08426	8.371563773	8.503630266	7.800524332	7.618540839
EHMT1_Q9H9B1	6.405497514	6.284948641	7.852515374	6.991772409
EHMT2_Q96KQ7	6.681680938	6.039258181	7.302262016	7.514669606
EI24_O14681	8.423859761	7.696383278	8.591328899	7.642698548
EIF1AD_Q8N9N8	5.61752336	6.661340217	9.037574164	7.837581143
EIF1AX_P47813	8.63328894	7.225285456	5.910012201	6.397653089
EIF1B_O60739	7.388532382	6.67413621	5.990508179	6.95463844
EIF2A_Q9BY44	5.997210291	5.691130717	5.063888583	6.102837096
EIF2AK2_P19525	7.296330211	7.164195654	6.134872961	6.146746995
EIF2AK3_Q9NZJ5	8.199061449	7.74462761	6.579551845	7.896095826
EIF2B2_P49770	8.709623487	5.507148919	5.229989812	5.565137449
EIF2B3_Q9NR50	5.786727554	6.121904985	5.975688077	6.101229284
EIF2B4_Q9UI10	5.274221011	5.758754864	5.154434357	6.737016494
EIF2B5_Q13144	3.933970304	3.577463396	3.326342052	4.614425872
EIF2D_P41214	8.68641807	7.614095341	6.070544975	6.171807263
EIF2S1_P05198	5.989028676	6.830480464	6.946682775	6.968942448
EIF2S2_P20042	7.459898148	7.457647787	6.018128682	6.757277221
EIF2S3_P41091	6.58040538	6.974607152	6.364491236	7.038755212
EIF3A_Q14152	7.723673567	7.043835834	5.686527416	6.586298904
EIF3B_P55884	6.374489864	6.858589463	5.928082733	6.428367599
EIF3C_Q99613	8.312062595	7.667568447	5.534692037	6.744428157
EIF3D_O15371	7.271961717	6.880571584	5.785300084	6.185637583
EIF3E_P60228	8.143812121	6.541620664	5.359496654	5.796153996
EIF3F_O00303	6.779123191	7.312294248	6.21671296	6.409434614
EIF3G_O75821	6.715246036	7.064064597	5.638517807	6.287748903
EIF3H_O15372	6.631204643	6.780052201	5.1644918	5.975408736
EIF3I_Q13347	6.849529121	7.411792137	5.838404095	6.500048677
EIF3J_O75822	7.301417876	6.089215853	4.939692848	6.297143577
EIF3K_Q9UBQ5	7.688108362	8.07000671	5.406519758	7.504494535
EIF3L_Q9Y262	7.408517079	8.018341836	5.658095783	6.369207571
EIF3M_Q7L2H7	5.496685013	7.497790856	5.476336096	6.981823987
EIF4A1_P60842	6.566153911	6.501106164	5.725164094	6.502308668
EIF4A2_Q14240	6.588489526	9.251825546	7.175647573	7.913266871
EIF4A3_P38919	7.303328146	7.233521979	6.996402198	7.440276269
EIF4B_P23588	6.562004696	5.120599615	4.866844002	5.94796325
EIF4E_P06730	6.418742518	7.454999072	6.422680579	7.504475628
EIF4E2_O60573	6.95063319	8.085733012	6.668533376	7.994708083
EIF4EBP1_Q13541	4.909496228	4.409250866	4.942170317	5.006800685
EIF4ENIF1_Q9NRA8	6.756034584	7.097214318	6.231167589	8.825127947
EIF4G1_Q04637	6.154830804	7.231285678	5.695764327	7.012413975
EIF4G2_P78344	7.036917468	7.730119729	5.665623833	7.49283755
EIF4G3_O43432	6.499835051	7.623087721	5.910282844	7.271017743
EIF4H_Q15056	4.483930707	4.18646924	5.281832264	6.230944025
EIF5_P55010	6.918780409	6.792684125	5.391118311	6.8850115
EIF5A_P63241	5.257858545	5.017307239	5.947566589	6.14045734
EIF5B_O60841	7.937176205	6.999971763	6.543587087	6.474877924
EIF6_P56537	6.642617708	7.004849621	7.027009848	7.19775212
ELAC2_Q9BQ52	7.174731918	6.894348194	7.894679515	7.609983549
ELAVL1_Q15717	7.066414308	7.072948592	7.785062535	7.754925493
ELAVL2_Q12926	6.049610133	5.926416035	7.887050018	5.522918676
ELF1_P32519	7.508280678	7.778229636	7.80473298	7.824538976
ELF2_Q15723	7.133773381	6.152601522	5.831529927	8.493553978
ELF3_P78545	5.915966228	8.040395947	6.213915587	8.441611724
ELF4_Q99607	8.210096644	7.373332311	6.231059247	6.854314984
ELK3_P41970	9.094428003	7.140736288	9.884661036	8.002195077
ELL_P55199	5.940404503	5.44354322	7.686158225	5.994754193
ELL2_O00472	5.672416232	7.730480741	7.10207109	6.851006763
ELL3_Q9HB65	8.902953392	4.773144931	4.318218884	4.907841394
ELMO3_Q96BJ8	8.690076685	7.387120646	7.812874453	8.205468692
ELMOD2_Q8IZ81	6.3844265	9.292560272	6.558607993	5.52599451
ELOA_Q14241	7.575991942	6.436391968	7.062016752	7.757716722
ELOB_Q15370	7.800796916	6.67038248	6.77518521	6.36077973
ELOC_Q15369	7.996432842	6.285098245	6.589598517	6.309994683
ELOF1_P60002	7.772646656	6.654133085	8.335887097	4.378092521
ELOVL1_Q9BW60	7.753203275	8.030948757	5.922066882	7.894881483
ELP1_O95163	4.609182746	3.513096972	4.597022132	9.316190941
EMC1_Q8N766	6.70530649	7.709859907	7.414511643	7.972678311
EMC10_Q5UCC4	6.72825893	7.871915947	7.351529662	7.10560316
EMC2_Q15006	6.973899882	7.678285147	7.210203281	8.100996955
EMC3_Q9P0I2	9.044366485	9.122013512	7.706633076	7.309802119
EMC4_Q5J8M3	6.227305468	6.69917888	5.521176211	5.203478272
EMC6_Q9BV81	8.330122841	8.592164767	8.923140118	7.769416649
EMC7_Q9NPA0	6.787298877	7.804008304	8.060400448	8.335116162
EMC8_O43402	6.95737969	7.561538281	7.401337173	6.851416214
EMC9_Q9Y3B6	7.136836011	6.966493958	5.931278891	6.7604713
EMD_P50402	6.521233808	6.636854174	6.049173769	7.713849267
EME1_Q96AY2	4.973220865	6.661966789	6.834462533	6.92816282
EMG1_Q92979	6.63154195	6.468200215	8.592540212	6.600867877
EML3_Q32P44	7.005251791	7.398479791	6.304793793	7.142413776
EML4_Q9HC35	5.24024809	5.570601012	5.143283217	7.340141631
EMSY_Q7Z589	7.32699095	7.096048034	6.007011758	7.893514435
ENAH_Q8N8S7	8.423735954	9.459504783	5.301969955	6.337152377
ENDOD1_O94919	7.316010197	9.115753174	6.453622125	5.880910622
ENDOG_Q14249	6.650781608	6.630923454	8.233387791	8.627372162
ENG_P17813	7.101812079	8.391539922	7.528207502	8.205090389
ENO1_P06733	4.513464325	4.95343851	6.439166446	6.878506351
ENSA_O43768	5.282683818	5.828780742	5.600990244	6.021574116
ENTR1_Q96C92	8.118721741	6.783272375	7.045406549	6.561070531
ENTREP3_P81408	8.483722468	7.888690836	4.98422119	9.766418755
ENY2_Q9NPA8	8.302891584	7.34822041	7.303700805	7.77160087
EOGT_Q5NDL2	7.610478386	9.031569899	7.096641992	5.121481848
EOLA1_Q8TE69	7.116878746	7.666308493	6.228805929	5.664360532
EP400_Q96L91	6.959889851	6.223322272	7.443628227	7.829579343
EP400P1_Q6ZTU2	5.435840182	7.858026137	6.083572101	6.80405779
EPB41_P11171	7.243429988	7.210686392	6.848209839	6.638053886
EPB41L1_Q9H4G0	6.695173351	7.66265151	4.757464245	6.417042405
EPB41L2_O43491	7.261061752	6.067189527	6.993961373	7.372326724
EPB41L4A_Q9HCS5	7.181675869	5.745576488	4.394969641	8.937455851
EPB41L4B_Q9H329	6.738410205	6.599791588	6.831160808	5.607634676
EPB41L5_Q9HCM4	5.53852689	6.942550138	6.383733123	8.009558468
EPC1_Q9H2F5	6.63459594	6.401848453	8.207626738	7.101904182
EPC2_Q52LR7	7.047921179	5.546877591	7.54420906	7.258509164
EPCAM_P16422	8.482103842	6.805993375	7.108833232	7.639411752
EPHA1_P21709	8.101304764	6.071021146	4.656679084	7.11021879
EPHA2_P29317	6.782219773	7.36582065	7.289111254	7.849850521
EPHA5_P54756	4.836355711	6.325993724	5.302322404	7.209822322
EPHB2_P29323	4.722397568	8.741596124	9.214534312	5.164573771
EPHB3_P54753	8.113431568	7.121335109	5.278967241	7.2377092
EPHB4_P54760	7.542534589	8.616733208	7.609013487	7.720789244
EPHX1_P07099	8.029332455	8.166797207	6.753608337	7.385766205
EPHX2_P34913	5.965187466	7.866287289	6.708848215	7.414891837
EPM2A_B3EWF7	6.583992878	5.365015888	6.445720417	6.91020014
EPN1_Q9Y6I3	7.680643995	7.534790102	6.05913778	7.095048125
EPN2_O95208	7.589158487	8.338562773	6.691181497	7.583604169
EPN3_Q9H201	8.019778794	3.717927326	3.315492337	4.790083579
EPPK1_P58107	6.101546113	10.37111785	6.592863369	4.921523047
EPRS1_P07814	8.30045727	5.936042243	7.434991556	7.369954933
EPS15_P42566	6.041667671	5.692902801	5.860720484	4.59554637
EPS15L1_Q9UBC2	7.498555597	7.209624112	7.184348939	6.73140332
EPS8_Q12929	7.798210606	7.362534922	5.531423858	7.523667266
EPS8L1_Q8TE68	7.101356843	7.96100976	5.957975407	7.775934472
EPS8L2_Q9H6S3	8.052968139	6.657343776	5.356896587	6.370910269
ERAL1_O75616	7.579968425	6.736891614	7.605765639	8.110273961
ERAP1_Q9NZ08	8.275525155	7.957314127	8.33207045	7.199091012
ERBB2_P04626	6.887017538	8.739796062	7.214596689	7.521993659
ERBB3_P21860	5.920597067	6.07526062	4.876373647	5.2076297
ERBIN_Q96RT1	7.217732352	7.70434216	6.916325046	7.586229505
ERC1_Q8IUD2	7.637807476	8.192645522	5.760267211	7.05733933
ERCC1_P07992	5.924718973	6.595235008	7.882716004	7.468184204
ERCC2_P18074	7.840852236	7.764723923	6.608312417	6.351023895
ERCC3_P19447	7.346217102	7.546311155	6.25871571	6.301370356
ERCC4_Q92889	7.152187229	7.67480438	7.111405307	7.624838148
ERCC5_P28715	6.856426237	6.339594964	6.257480759	6.287420455
ERCC6_P0DP91	6.267290915	5.708956618	8.217999231	5.37895679
ERCC6_Q03468	7.451429988	6.633950758	6.199831442	7.675851051
ERF_P50548	8.939806726	7.551446654	9.652244378	8.907220032
ERGIC1_Q969X5	7.840332793	9.463474584	6.741036074	5.973113597
ERGIC3_Q9Y282	7.625806172	8.076554878	7.678367655	7.034869513
ERH_P84090	8.163135402	7.372609669	7.493553299	6.77646601
ERI1_Q8IV48	6.046552464	6.027102953	8.327011163	8.132831599
ERICH1_Q86X53	6.516732402	5.93624639	6.888973253	4.627922639
ERICH5_Q6P6B1	7.820376921	7.066062036	5.705464865	7.448816159
ERLEC1_Q96DZ1	8.185371181	7.446050356	8.137700746	7.435047862
ERLIN1_O75477	7.761825699	7.395148757	7.716825285	6.903224298
ERLIN2_O94905	7.56414306	7.741519246	7.379323473	6.950168992
ERMP1_Q7Z2K6	7.008248432	7.868686871	7.123437555	7.247831017
ERN1_O75460	6.103585456	5.764950967	9.163245849	5.563333261
ERO1A_Q96HE7	6.568134366	8.409416583	8.410966121	7.363076873
ERO1B_Q86YB8	8.595960786	8.791922212	9.217199985	6.79023753
ERP29_P30040	8.01079774	7.844379087	8.268122002	7.273888788
ERP44_Q9BS26	6.440966676	7.947433639	7.597082489	6.493177195
ERVMER34-1_Q9H9K5	8.963035982	6.415125007	7.509127802	8.008397872
ESCO1_Q5FWF5	5.239337206	5.523386984	5.826367731	9.164608599
ESD_P10768	4.312284222	5.018391213	5.002488388	7.027387757
ESF1_Q9H501	6.548725037	5.933461133	7.668284931	7.611303621
ESRP1_Q6NXG1	7.866153093	8.622033957	6.78780474	5.835893453
ESRP2_Q9H6T0	8.666142251	7.456426055	6.990797549	7.360953802
ESRRA_P11474	8.418852013	4.309090748	7.486394656	8.012352079
ESS2_Q96DF8	7.147447837	6.619111793	7.847855716	6.36136048
ESYT1_Q9BSJ8	7.848037153	8.778651658	8.381022043	6.43240823
ESYT2_A0FGR8	7.660813205	7.6686686	6.950023598	7.374642073
ETF1_P62495	5.549659571	6.349765478	6.28245451	5.597245605
ETFA_P13804	7.874626986	7.504764117	6.928651248	6.973320224
ETFB_P38117	8.117795216	7.386693059	7.344570252	7.166696003
ETFDH_Q16134	7.341018258	8.121365661	6.701976995	6.224294302
ETFRF1_Q6IPR1	7.072102417	6.832823425	6.578690685	6.791369639
ETHE1_O95571	6.933775465	8.429463316	7.903383567	7.498592902
ETV3_P41162	9.852454753	7.233765168	9.141057441	8.825387439
ETV6_P41212	5.774586071	7.125032014	8.089195715	6.078379029
EVI5_O60447	8.734672667	8.870315887	7.695690334	5.172810989
EVI5L_Q96CN4	6.859846752	6.854828286	8.011074384	5.191337074
EVL_Q9UI08	5.132188675	7.793296149	4.72113537	4.140226679
EVPL_Q92817	8.854500231	9.153864862	6.434929225	7.284192217
EWSR1_Q01844	7.732411703	6.912385468	7.118003261	5.85447841
EXD2_Q9NVH0	7.887916625	7.947073199	7.331298019	6.652757819
EXO1_Q9UQ84	6.515484137	5.910713461	9.845655158	8.972315292
EXOC1_Q9NV70	5.403591619	5.836324085	6.312111584	5.219809607
EXOC2_Q96KP1	5.057689406	5.81736686	7.01625279	4.457149804
EXOC3_O60645	9.155395885	7.979010855	7.252631961	7.435798563
EXOC4_Q96A65	6.71349006	7.336587681	8.396329346	6.740802452
EXOC5_O00471	8.967530322	7.214972598	8.513312921	8.019652534
EXOC6_Q8TAG9	6.991270157	5.651052351	6.357823453	4.502378521
EXOC6B_Q9Y2D4	6.870277451	6.599863319	4.876281946	6.990327775
EXOC7_Q9UPT5	7.808416666	7.43070138	6.890981157	7.338043368
EXOC8_Q8IYI6	6.848787969	6.071539969	7.173368547	5.423858351
EXOG_Q9Y2C4	7.591688543	7.965412524	6.909905699	7.362024205
EXOSC1_Q9Y3B2	6.921390785	5.791214711	7.479072543	6.852687275
EXOSC10_Q01780	7.28886494	5.905360437	7.394682312	7.678985796
EXOSC2_Q13868	5.784407073	6.333487464	8.218456786	8.148220352
EXOSC3_Q9NQT5	7.541966117	5.84955325	7.825239189	7.805923574
EXOSC4_Q9NPD3	7.607036525	7.847410065	6.370961072	7.015432701
EXOSC5_Q9NQT4	5.224259955	5.645882596	7.798832719	8.145177125
EXOSC6_Q5RKV6	6.507555892	5.272830417	7.30866238	7.181867208
EXOSC7_Q15024	7.617960189	6.927707126	7.421507428	8.271062429
EXOSC8_Q96B26	6.726329843	6.203798717	8.220707516	7.362895744
EXOSC9_Q06265	7.200222742	6.477165294	8.472819949	8.273330916
EXPH5_Q8NEV8	6.907804433	5.63557689	7.223388821	8.685666566
EXT2_Q93063	6.047035901	7.924536146	6.247758196	4.889559139
EZH1_Q92800	4.971150912	5.786697921	5.22681798	6.46703498
EZH2_Q15910	7.252324451	6.081399849	8.861120387	8.070854127
EZR_P15311	6.916137881	6.010366244	5.276164835	6.609885626
F11R_Q9Y624	7.753527716	8.486403813	5.510688839	7.564304747
F2_P00734	5.093102055	8.270319976	5.287727043	5.276972857
F3_P13726	5.486102286	10.2095846	8.861272014	7.98281975
FAAH_O00519	6.507273671	8.534095841	7.626072908	7.152231264
FAAH2_Q6GMR7	6.144731573	8.401392891	6.725244332	7.664825137
FAAP20_Q6NZ36	6.673912326	8.090687966	7.395915536	8.01786988
FABP5_Q01469	5.066166142	5.502503509	5.946071959	8.345008792
FADD_Q13158	5.236390221	6.419333636	7.013243321	6.291801413
FADS1_O60427	8.01489824	7.933002301	7.930847203	8.267916602
FADS2_O95864	6.637497341	8.517495259	7.702665275	8.763690599
FADS3_Q9Y5Q0	7.652422627	7.757399195	5.972564067	5.249407429
FAF2_Q96CS3	7.743484941	8.405438469	8.352815884	6.388797647
FAHD1_Q6P587	7.161225545	7.285794545	7.391339332	8.15190563
FAHD2A_Q96GK7	7.283181013	8.072028215	7.395575012	6.997058501
FAIM_Q9NVQ4	6.69325205	7.749531395	9.50283762	7.189711351
FAM107B_Q9H098	4.638861367	5.662079019	4.831623997	7.300510803
FAM110A_Q9BQ89	6.07581032	7.116822051	7.555747998	9.036657605
FAM110C_Q1W6H9	8.173727664	4.632559702	4.681654291	3.284709526
FAM111A_Q96PZ2	6.216639565	4.922809239	8.431259468	7.579474111
FAM111B_Q6SJ93	5.111140315	5.506330991	9.540061223	7.655018056
FAM114A1_Q8IWE2	8.074014918	7.978455215	6.48539544	8.51408343
FAM114A2_Q9NRY5	8.759986375	7.857299905	5.371967821	6.384500135
FAM117B_Q6P1L5	4.281700946	5.30280491	4.368612317	5.964371872
FAM120A_Q9NZB2	6.396971953	7.230495573	5.693792562	6.109530522
[truncated: 5,321 more rows]
