# Supplementary material for: Microenvironmental signals combine to induce non-additive molecular and phenotypic responses in mammary epithelial cells
Source: iScience. 2025 Aug 20;28(9):113407. doi: 10.1016/j.isci.2025.113407 (PMC12496203; doi:10.1016/j.isci.2025.113407)
Supplement: Table S2. RPPA intensity values related to Figures 6 and S5 [file mmc3.csv]

Sample_description	Sample_Type	14-3-3-beta-R-V	14-3-3-epsilon-M-C	14-3-3-zeta-R-V	4E-BP1-R-V	4E-BP1_pS65-R-V	4E-BP1_pT37_T46-R-V	53BP1-R-V	A-Raf-R-V	ACC1-R-C	ACC_pS79-R-V	AceCS1-R-V	ACLY_pS455-R-V	ACSL1-R-V	ACVRL1-R-C	ADAR1-M-V	Akt-R-V	Akt1-R-V	Akt1_pS473-R-V	Akt2-R-V	Akt2_pS474-R-C	Akt_pS473-R-V	Akt_pT308-R-V	Ambra1_pS52-R-C	AMPK-a2_pS345-R-V	AMPKa-R-C	AMPKa_pT172-R-C	Annexin-I-M-V	Annexin-VII-M-V	AR-R-V	ARID1A-R-C	ASNS-R-V	Atg3-R-V	Atg4B-R-C	Atg5-R-C	Atg7-R-V	ATM-R-V	ATM_pS1981-R-V	ATP5A-M-C	ATP5H-R-V	ATR-R-V	ATRX-R-C	ATR_pS428-R-C	Aurora-A-R-C	Aurora-ABC_pT288_pT232_pT198-R-C	Aurora-B-R-V	Axl-R-V	b-Actin-R-C	b-Catenin-R-V
1_165_Growth	human cell line_MCF10A	0.781034527	0.973420867	1.026701779	1.32329541	1.389129064	1.715692479	0.716381111	1.119147305	1.473968313	0.811958112	1.213699635	0.972187596	1.279931574	0.948708441	0.898647197	0.937383199	1.064073938	1.595477856	1.064930488	1.244273402	1.686098898	1.332265907	0.986227552	0.892122904	0.943117324	0.706181643	1.527774435	0.964672098	0.793918181	1.063469445	1.875976702	1.199103559	0.946668578	1.263388159	1.038232155	0.994154362	0.919896564	1.554698241	1.073099488	1.061120997	1.276304503	0.965280658	0.973641311	0.797782705	0.817772969	0.709528455	1.110106635	0.866644253
1_165_Exp	human cell line_MCF10A	0.86680026	1.06181284	0.95724661	1.282575235	1.032608271	1.257466036	0.703664504	0.939134189	1.391626571	0.868037485	1.086251171	0.864187206	1.199955377	0.952054719	0.942505624	0.949320677	1.024273179	0.912754829	1.008882998	0.968521141	0.753836427	0.849329009	0.997922426	0.900627775	0.894686543	0.783103676	1.354889978	1.009116543	0.946333747	1.036904961	1.849060235	1.160283416	0.975746994	1.115181887	1.098675701	1.067645516	0.982654076	1.437621282	1.039789811	1.001254444	1.115568617	0.953139337	1.060517718	0.925332991	0.964078679	0.740009533	1.034628515	0.88770723
1_165_Starve	human cell line_MCF10A	0.842449648	1.048067544	1.074512666	1.502404733	0.976173131	1.280220064	0.864937006	0.814282149	1.621879852	0.926533585	1.570771916	0.799206534	1.106014642	0.97317768	1.026096096	1.012718587	1.03500894	0.695422769	1.019482357	0.882999446	0.621954459	0.676411734	1.04514529	0.94011686	0.962620798	0.795775727	1.475876443	1.050770186	0.902100946	1.168981197	1.922699357	1.143714028	1.003436647	1.130305735	1.070429697	0.995055134	0.898231258	1.22121108	1.063369941	1.046600944	1.347780543	0.994523741	1.068516169	0.944584649	0.889184024	0.801040879	1.042905408	0.918337204
1_0_Tram	human cell line_MCF10A	1.052218322	1.113453578	1.069258102	1.023649063	0.828946976	0.846803329	0.898412171	0.826616832	0.721152708	0.856219764	1.139823832	1.02432361	1.320988228	0.963829184	0.995193903	0.935173319	1.009659413	0.95553758	1.011654074	1.017357306	1.005537775	0.903173564	0.968600629	1.036164469	0.921940843	0.900175022	1.216911436	0.978503674	1.131842295	0.972834442	1.106407949	1.00546185	0.974977569	0.948034319	1.043525649	1.003254921	0.966947577	1.286474259	0.986533885	0.939693597	1.010027964	0.881896202	0.668917364	0.881713787	0.960211408	0.998058659	0.981320232	0.988091547
1_0_Lap	human cell line_MCF10A	1.110324038	1.182573307	0.982552302	1.057583156	0.934433804	0.936575726	0.94196076	0.910567383	0.851611595	0.942799446	1.126340956	1.071061628	1.336027927	0.992539824	0.948413743	0.920495867	0.981108028	0.893207226	0.987302149	0.951881378	0.959939844	1.034817324	0.964666619	1.068584301	1.024234183	1.091082286	1.155414889	0.986869428	1.086124673	1.05969076	1.151202683	1.059093209	0.946233345	0.894014584	1.095603194	1.06890406	0.940777543	1.024476054	0.967700767	0.967228117	1.118837336	0.893665599	0.744446634	0.974190278	1.053405404	0.975218255	0.936836848	1.047069623
1_0_Lins	human cell line_MCF10A	1.09302197	1.078837108	0.959433868	1.192617989	0.721933656	0.408295459	0.931428707	0.750508023	0.522422761	1.23545618	1.199306909	0.938480726	1.205926307	1.055781706	0.9931449	0.793196905	0.914951379	0.611260428	0.869096254	0.775152232	0.308270192	0.753574745	1.044715533	0.997181267	0.935515985	1.044108541	1.162262147	1.075379088	1.037054965	0.92518777	0.947581127	0.941869968	0.911231635	0.81333044	1.077899045	1.007276626	1.083942676	1.025323246	1.022763961	0.972500017	0.945268009	0.958751047	0.891720142	0.915842675	1.051795623	0.854477078	0.972042333	0.953188886
1_0_GSK	human cell line_MCF10A	1.060210414	0.99977394	0.922704981	1.336753417	0.865910417	0.81820553	0.934380218	0.840668399	0.83150439	1.102547839	1.459675548	0.797676208	1.233539891	0.966344029	0.980911581	0.881163262	0.857523853	9.177245763	0.846997594	1.979144736	9.149193051	9.287805448	1.007296358	0.998150058	1.054602304	1.154443369	1.273842955	1.003167724	1.050006635	1.093458671	0.981080839	0.963832133	0.888139976	1.046355869	1.059239479	1.089054444	0.980751754	1.067977544	0.963188807	0.927347882	1.23686693	0.950837775	0.985074137	1.070284962	1.073539107	1.138015903	0.913102065	1.0436236402880401
1_0_Starve	human cell line_MCF10A	1.135313049	1.0864795	0.926389839	1.223391886	0.83630081	0.826553502	0.919250911	0.78219255	0.886505806	1.162329699	1.448102008	1.048937516	1.513722012	0.994955448	0.960499509	0.924415688	0.923601471	0.822300743	0.974886947	0.832667032	0.607903692	0.827278602	1.00099727	1.018619756	0.987658776	1.090379999	1.168288458	0.996870962	1.040396852	1.095396935	1.020181542	0.991680642	0.89227678	0.96605667	1.101978032	1.119647612	0.958886064	1.062836689	0.980769451	0.937400882	1.110064911	0.930439254	0.907509006	1.13676149	1.068600395	2.055946023	0.930681793	1.118212877
1_0_Growth	human cell line_MCF10A	1.007310373	1.069087881	0.90634739	0.931320131	1.484949389	1.319078471	0.840087313	1.053759794	1.321105334	1.030495342	1.010807509	1.100105147	0.878861392	0.901363286	0.8598178	0.920558404	0.928236526	1.236858442	0.973663285	1.100583511	1.674141487	1.430553957	0.965674509	1.051799877	1.017909406	1.164976108	1.074818179	0.9618964	0.956689499	1.007703487	1.3740808	1.061945663	1.064083679	0.928632448	1.028916562	1.03726353	0.8475066	0.850763097	0.928797707	0.952421768	1.132170088	1.076240251	1.973689317	1.57909913	1.280099112	1.064020696	0.887280836	1.136727099
1_0_Exp	human cell line_MCF10A	1.013958782	1.022320407	1.011452914	1.002005121	1.036648555	1.043533404	0.934613302	0.893440483	0.985640133	0.987469482	1.114507762	0.986800496	1.020876227	0.972434614	0.922644914	0.988643367	0.967752052	0.888160357	1.002300223	0.895481533	0.875448122	0.92657901	0.975749607	1.03488125	1.023789773	1.102809888	1.17770714	0.984780284	1.240231077	1.062771486	1.167801351	1.037524346	0.999163278	0.90165766	1.064990472	1.067345468	0.959848528	0.97007114	0.975060942	0.923508984	1.127440702	0.933543442	1.152081033	1.176077642	1.089155529	1.049640981	0.970127642	1.049817886
1_0_OneThird	human cell line_MCF10A	0.968125266	1.003078417	1.002587667	1.067483939	1.239678989	1.227570736	0.91071804	0.983451694	1.047294521	1.140389863	1.015241526	0.938381348	0.882641296	0.993024379	0.917034981	1.002736361	0.972659542	0.746987694	1.029479526	0.830835599	0.672070458	0.861361696	1.025088045	1.005621734	1.020586122	1.2211755	1.258154958	0.999112965	0.968751229	0.923445187	1.14500996	1.037227059	1.027436572	0.967520923	1.02840016	0.954876227	0.852686857	0.900643244	1.037144135	1.019177065	0.97809933	0.996840412	1.403627794	1.192871313	1.122008153	0.891273277	1.101042667	0.960206092
1_0_OneFifth	human cell line_MCF10A	0.975115589	0.971969084	0.956062404	0.93935231	1.206719341	1.224858061	0.895283013	1.082442637	1.028836654	1.448711463	0.949085118	0.968438872	0.861179367	0.754023666	0.911663764	0.999035616	0.962518029	0.761024941	0.952671059	0.76744179	0.647377484	0.892997422	1.018755202	1.003188262	0.989517465	1.265263219	1.201147269	1.00607016	1.051965176	0.962148303	1.148049233	1.021426038	0.999818766	0.933990089	1.066948988	0.983134035	1.066998862	0.864626927	1.061311803	1.001878186	1.021165685	0.98413229	1.472004494	1.15329388	1.120203156	0.915185555	1.247999896	0.954868902
1_1_EGF	human cell line_MCF10A	0.957325896	0.973515739	1.010742102	0.858306789	1.038268586	1.097105447	0.88345206	1.046291959	0.777945034	0.73427151	0.766752821	1.23141173	1.076017788	1.058571432	0.990351047	0.871274693	1.104781053	2.960332461	1.069175512	1.851385609	2.67800607	1.815155683	1.046980978	0.847650991	0.917562896	0.722965465	1.232706891	1.058325936	0.919013617	0.812456626	0.992147368	1.004761778	1.14367543	1.122479486	0.981013577	0.954189464	1.02927336	1.390168122	1.038740576	1.043138631	0.933100402	1.07349911	0.913554127	0.797176801	0.908962353	0.901586408	1.113567546	0.907663567
1_1_EGFTram	human cell line_MCF10A	1.009764447	1.092258682	1.017948126	0.810176702	1.048347443	1.097068031	0.866997475	1.046225604	0.764739114	0.67703304	0.818282574	1.342823323	1.094170009	1.001804896	0.942084628	0.91207011	1.085418709	3.130511069	1.01675148	1.885856952	3.342315739	2.307954271	0.95556277	0.987738665	0.908620457	0.86339191	1.279819872	1.008820292	0.954048124	0.829292125	1.104097327	1.0300827	1.02011626	1.037844672	1.058467311	1.006193945	0.949219595	1.310177988	0.986172338	0.979451599	0.889692306	0.999046853	0.979730217	1.016372391	1.000638565	0.950710272	1.023804057	0.926335402
1_1_EGFGSK	human cell line_MCF10A	0.94522757	1.017734787	1.109150036	1.017121089	0.942899969	1.005131689	0.984519118	0.928925376	0.871197953	0.873413374	0.987606341	1.069077202	0.978795728	1.057373762	1.084553605	1.023517359	1.110112921	9.535479978	1.056198735	2.270372192	7.015305289	4.848926474	1.055163441	0.942248077	0.949898824	0.859095868	1.291707532	1.039028524	0.929563345	0.770903672	1.026982218	1.001460343	1.114827313	1.077820034	0.938872986	0.913881284	1.060435149	1.3417055	1.064512803	1.071570119	0.853245105	1.060736194	0.911027346	0.821060118	0.936339906	0.86948041	1.033956094	0.947059688
1_1_EGFLins	human cell line_MCF10A	0.946385216	0.982482845	1.107595101	0.957087093	1.001752683	1	0.957711113	0.911008897	0.874735995	0.812084129	1.016994459	1.092890295	1.021532131	1.018656791	0.99960643	1.01838711	1.171154925	1.660841891	1.135771848	1.482992131	1.618046447	1.162025286	1.033795223	0.936189034	0.917824976	0.829491535	1.245063318	1.035345308	0.954274093	0.775381605	1.014368911	0.934018096	1.11976847	1.041855979	0.906195874	0.885026025	1.046546957	1.337649834	1.053877283	1.04957305	0.860199375	1.051017288	0.910976904	0.857136499	0.940150043	0.869003478	1.03743776	0.930708079
1_1_EGFRux	human cell line_MCF10A	0.968490932	1.007119384	1.014300221	0.919608445	1.123556263	1.081554065	0.988659469	0.99050305	0.936061032	0.886352844	1.05594915	1.160351434	1.029529691	1.018898491	1.017915969	0.98168473	1.101492355	2.082344169	1.065497671	1.654993258	2.352390035	1.873262184	1.017580846	0.956480535	0.943781171	0.961310261	1.161018501	1.014939544	0.933931806	0.880168053	1.036057959	0.970263266	1.142825529	0.998480923	0.925584066	0.911275469	1.026277664	1.134009784	1.027372268	1.031420571	1.014762834	1.052227794	0.921944346	0.870800645	0.977527596	0.884240651	1.006804622	0.97871234
1_1_EGFOSM	human cell line_MCF10A	1.015183364	1.048168492	0.984765278	0.911683589	1.201649528	1.105751553	0.964492165	1.039574561	0.909368724	0.929516533	1.153189024	1.206334641	1.116998718	0.994594572	0.999320163	0.962006227	1.075070716	1.821725608	1.02824268	1.55540014	2.244911758	1.797591824	0.968750929	1.005339073	0.999343665	1.027921324	1.146300568	0.99469982	0.960857355	0.863815931	1.063120356	1.001519113	1.087548624	0.966788122	0.975091661	0.938262552	0.971523271	1.192810864	0.993775406	0.974911539	1.027621446	1.014708297	0.909961529	0.901199181	0.966854411	0.868235934	0.973923839	1.015634356
1_1_OSM	human cell line_MCF10A	0.924570721	1.026485057	1.0125718	1.053475075	1.083264227	1.181756171	0.956799484	0.874715184	0.85895316	0.874665419	1.106024124	0.988774869	1.256805934	1.066195764	1.076029467	1.032961795	1.290247451	0.83057439	1.33727346	0.926405317	0.668578019	0.853044325	1.014137635	0.95346692	0.978240077	0.9828503	1.25163112	1.030467246	0.930244946	0.732502786	1.048315128	0.955054141	1.169881515	1.089766683	0.89583659	0.895388628	1.045097966	1.295615774	1.054333853	1.076043779	0.694062594	1.080208945	0.877843297	0.865066431	0.962664066	0.847054223	1.079798279	1.084775386
1_1_OSMTram	human cell line_MCF10A	0.973301421	1.039287512	1.005853829	0.962889135	1.082060974	1.107994357	0.941267809	0.969274134	0.907485854	0.871262281	1.112132024	1.049444797	1.120965099	1.01051966	1.041149395	0.998012457	1.145471455	0.885498041	1.12099569	0.917115237	0.782294055	0.897327386	0.962525285	0.969501376	1.001641678	1.031652879	1.22293466	0.994373235	1.038348255	0.817954597	1.097660468	0.987797301	1.067022769	1.040413493	0.976869295	0.968901294	1.04248156	1.185319845	1.00309944	0.981016319	0.783989099	1.025850988	0.975812869	1.021184356	1.008447653	0.936629652	1.028146953	0.976667658
1_1_OSMGSK	human cell line_MCF10A	0.94340439	0.955283997	1.058747682	1.047911228	0.980449678	1.063235885	1.034428982	0.907867867	0.915108188	0.91941802	0.998108455	0.926773559	1.030454232	1.087999053	1.078036687	1.01662041	1.10400608	5.43328944	1.078314384	2.119152432	4.671105753	4.175992639	1.019244833	0.978134641	1.003460834	1.059278843	1.234525302	1.054654235	0.950835505	0.817328991	1.07341017	0.965156311	1.163262269	1.059323358	0.935368852	0.941590531	1.041566361	1.12261544	1.056342591	1.051586022	0.81345869105467306	1.072387178	0.958888684	0.894004074	0.950715987	0.899296676	1.084981412	0.960712279
1_1_OSMLins	human cell line_MCF10A	1.002080305	1.070810741	1.016031845	1.094195152	0.862858335	0.808898406	0.974661435	0.908175608	0.920199363	0.987328544	0.99995927	0.932542596	1.052288293	0.969823287	0.980972246	1.018559237	1.08799487	0.705600906	1.067783031	0.715163964	0.249715048	0.640134236	0.980253134	1.019103447	1.032993899	1.091264137	1.164215811	0.99649363	1.068397943	0.844451159	1.115421698	1.025538033	1.029406229	0.989198507	1.023794634	0.985293731	0.986001266	0.965729877	1.011803302	0.959280438	0.876622159	1.012673411	1.083882604	0.982714527	1.083343256	0.921037913	1.021662878	0.986519927
1_1_OSMRux	human cell line_MCF10A	0.98507767	0.991686971	1.084470774	1.058963213	1.009789584	1.093295562	1.142082201	0.771868089	0.858941332	0.988405134	0.968808749	0.867156116	1.01180777	1.098414324	1.199941485	1.13516298	1.228654208	0.804441902	1.221663909	0.920413184	0.5665356	0.764900514	1.105233838	0.942603681	1.027830659	1.075544091	1.259298432	1.057647238	0.9983385	0.807506534	1.015860269	0.932904768	1.121959485	1.080606868	0.924722478	0.895425845	1.067731212	1.085663164	1.149586693	1.09109755	0.848349702	1.122630022	0.896194342	1.005155637	0.994700583	0.856974116	1.14035432	0.979149172
1_1_Null	human cell line_MCF10A	0.958515842	1.017772817	1.038682867	1.049740892	0.963469587	1.049819938	0.932082967	0.817149398	0.893263173	0.912956168	1.018873188	0.951282358	1.040793838	0.787891228	0.976398708	1.142222311	1.187993376	0.917888313	1.146254627	0.923903494	0.693595083	0.870229556	1.028875644	0.954976242	0.9969234	1.008334396	1.257223109	1.057236794	1.060723455	0.771624617	1.065121024	0.998202895	1.051494592	1.075633899	0.989656811	0.973640822	0.985065339	0.975884644	1.100811017	1.056823998	0.794331315	1.049101467	0.92423988	1.037646368	1.01124479	0.910865718	1.085191204	0.948362799
1_1_NullTram	human cell line_MCF10A	0.747329433	1.05689493	1.038630834	0.994047123	0.983598304	1.061273728	0.850604442	0.880551665	0.802989112	0.805760418	0.850021421	1.030559405	1.507713171	0.98919035	0.89416998	0.866096668	1.265841235	0.934852282	1.229542361	0.913591608	0.791822699	0.900783482	0.963639877	0.931136649	1.001248498	0.9962128	1.318304363	1.029506058	0.989924827	0.93100564	1.171865631	1.072717711	0.962358172	1	1.068970791	1.037359615	0.951485435	1.606695051	1.04581654	1.080054802	0.951753845	1.020527027	0.86433876	1.010776896	0.946521307	1.014968986	1.157743194	1.106621786
1_1_NullGSK	human cell line_MCF10A	1.052594655	1.250501106	1.028210634	0.974301221	0.868957236	0.857137646	0.852179886	0.898061687	0.84131558	0.880581268	0.991886262	1.01676646	1.229656786	0.947284507	0.910512343	0.862866699	0.989958447	5.277445503	0.94895427	1.935591795	4.744314575	4.357987128	0.924563206	0.981672944	0.958251043	1.079366097	1.245055376	1.001466352	0.958090237	0.994523478	1.206454209	1.057217887	0.903395477	0.972200987	1.143874677	1.126753285	0.919919672	1.279725584	0.950192317	0.980564556	0.999549311	0.925859618	1.0359747	1.072130168	1.048269473	1.033218147	1.060773737	1.009151116
1_1_NullLins	human cell line_MCF10A	1.058106324	1.156026455	0.983216738	1.118185035	0.774664492	0.649455255	0.942412642	0.791407987	0.812667674	0.924285062	1.025189582	0.81869105	1.286678442	0.915921168	1.003455583	0.938638297	1.096998838	0.49486572	1.120689069	0.690331908	0.191915385	0.547619199	0.99271255	1.000777171	0.918093506	1.010151944	1.130465739	1.005057751	1.069515694	1.006639327	1.184709973	1.012385331	1.040614751	0.887158637	1.052224847	1.040736179	1.079753752	1.081858507	1.027991261	1.028655546	0.954404952	0.998281875	1.025058814	1.020850328	1.053975381	0.937132685	0.977117706	1.065426469
1_1_NullRux	human cell line_MCF10A	1.023930976	1.097976237	1.066498617	0.955781293	0.90875528	0.944520434	0.998894656	0.838574584	0.853875482	0.84634549	1.155002617	1.011366092	1.269727018	0.890272206	1.068955249	0.973621095	1.118203327	0.849253981	1.116016425	0.851779148	0.750455595	0.84141211	0.979456064	1.046188166	0.956633204	1.002683586	1.135435023	0.960640921	1.021827808	1.042492533	1.179731663	1.000173469	0.98398078	0.939175707	1.015391781	1.00487782	0.969209954	1.204328038	0.983627492	1.022209426	1.063554712	0.978316291	1.019661148	1.114632346	1.096668433	0.980734179	1.006030184	1.075382273
2_165_Growth	human cell line_MCF10A	0.884832871	1.084392884	0.911086403	0.997187674	1.369332329	1.182650661	0.911515691	1.170621018	1.23446589	0.844761972	0.982330433	1.063358131	0.818804158	0.888726268	0.965296268	0.909585854	1.003630501	1.927585198	1.007653034	1.440323056	2.602738117	2.107097184	0.930609393	0.999805755	0.994627969	0.690563758	0.938687935	0.876813064	1.040222306	1.149076	1.041992241	1.02020486	1.046076972	0.985953437	1.031188095	0.956105667	0.915200533	1.044591028	0.962719951	1.016460292	1.152213536	1.107675525	1.587090996	1.287074385	1.167139159	1.068244237	0.933919594	0.954961296
2_165_Exp	human cell line_MCF10A	0.928096268	1.174476581	0.879296281	1.041873823	1.19089257	1.101512513	0.844377737	1.111131423	1.266743112	0.848286798	1.036514579	0.96867489	0.840478013	0.87251197	1.002221881	0.868309422	0.928409762	1.063904261	0.935831737	1.044692892	1.281262936	1.235723765	0.914838342	1.038522423	0.9688916	0.761462914	0.890441745	0.875180874	1.003300877	1.114137018	1.052759795	1.092547603	1.012211896	0.98282053	1.139495621	1.031467287	0.915818015	0.938666768	0.921899433	0.981397563	1.184470481	1.046868728	1.649491798	1.480083405	1.291381727	1.104248796	0.901952246	0.894874826
2_165_Starve	human cell line_MCF10A	0.85419836	1.048427478	0.947111276	1.187189853	1.205981149	1.08415164	0.933482577	0.877121231	1.464664738	0.885771611	1.204940457	0.870484757	0.850672999	0.957437831	1.107409947	0.963721227	1.049734829	0.851309757	1.057154216	0.91893324	0.894865213	0.925858294	1.011024305	0.997772327	0.983149893	0.759863704	0.990298779	0.910206457	0.938344811	1.361258195	1.067016871	1.04333234	1.078725712	1.154310082	1.036688812	1.020476713	0.955404885	1.005156176	0.983943336	1.062249418	1.405305567	1.1864525935774899	1.457033673	1.349404044	1.109920248	1.19458999	0.956767072	0.956722946
2_0_Tram	human cell line_MCF10A	0.985778331	0.995395512	0.929708628	0.870419599	0.8370368	0.774634097	1.002594659	0.938460971	0.893397599	0.845241386	1.069740464	1.036520073	1.026546847	1.016525231	1.052797191	0.989862669	1.027116152	1.038353842	0.957796642	1.033912875	1.12617639	1.039500314	0.967753629	1.014403699	0.995454374	0.904170201	0.959958099	0.990045101	0.99950898	1.140047435	0.828926224	1.004252737	1.013781154	1.026942575	1.002657172	0.971198475	1.048766324	1.060181556	0.99337872	0.96241764	1.080981096	0.942942334	0.500698745	0.716820155	0.914923714	1.367672197	0.912806225	0.972486284
2_0_Lap	human cell line_MCF10A	1.013470055	0.97503059	1.067071076	1.016537116	0.969977327	0.861463285	1.00098461	0.968907309	0.950431174	1.014600492	0.942454686	0.995738199	1.039494771	0.995379391	0.961056663	1.003461653	0.983768119	1.002556437	0.965149648	0.99974909	1.136106871	1.019522677	0.963378001	1.06426837	1.140643581	1.090306976	1.034355081	0.96971559	1.022828629	1.149535497	0.823704953	1.040050219	0.95878801	0.996330138	1.027341658	0.997389069	1.003650293	1.007754199	1.043860367	0.941515142	1.067893711	0.952138145	0.490256727	0.784669027	0.908504887	1.312810995	0.954615354	1.0216124
2_0_Lins	human cell line_MCF10A	1.047553824	0.957617884	1.029293182	1.158928503	0.778468401	0.415802928	0.971350869	0.806890931	0.641196358	1.348799901	0.973387869	0.853857396	0.897404414	0.995215773	0.977943998	0.899491764	0.909017688	0.727121418	0.827528142	0.799514112	0.364292807	0.696070428	1.011811235	1.107009242	1.058696408	1.109602071	0.986165792	1.01249086	1.044091246	1.071710681	0.726986119	0.992151837	0.883100099	0.950390384	1.109853905	0.992764473	1.08270474	0.981990354	1.010959863	0.962644584	0.976651497	1.030839372	0.901636684	0.923113652	1.066962331	1.292635482	0.967636761	0.925125518
2_0_GSK	human cell line_MCF10A	0.934774295	0.888975082	0.980139156	1.10595416	0.822539992	0.695552541	1.06194137	0.84419179	0.780234466	1.139016305	1.003048474	0.718146652	0.825002014	1.029984232	1.046312548	1.023395619	0.886811108	7.839322771	0.896526823	2.100008006	8.206852735	8.750792807	1.083839626	1.021088836	1.035654927	1.071535757	1.053526308	1.025087295	1.011094016	1.066371525	0.697671522	0.95338176	1.012758427	1.080525583	0.975608404	0.960521163	1.075688465	0.984431857	1.079024453	1.062557987	1.03671363	1.105171234	0.867027195	0.910697964	0.938958793	1.440693776	1.040454445	0.923640177
2_0_Starve	human cell line_MCF10A	0.879921282	0.934866975	0.998747027	1.052329258	0.77599401	0.689401516	1.021464437	0.807492604	0.986994366	1.048283709	1.266000969	0.971768401	1.036149485	1.004111306	1.005443947	1.118091233	1.0489908	0.840389106	1.001548122	0.895395209	0.628010095	0.807142008	1.062672072	1.014403393	1.06384912	1.057268398	1.00923547	1.037524788	1.040140163	1.126526326	0.727155854	0.968896765	0.933010172	1.1118569658622799	0.987945511	0.959526219	0.999423503	1.05543844	1.044334859	1.052005396	1.063758235	1.012560993	0.5448488	0.857124554	0.929192561	2.672189833	1.060620985	0.963483234
2_0_Growth	human cell line_MCF10A	0.894959163	0.725892996	0.936744397	0.812234145	1.280073076	1.245945448	0.807353035	1.073564271	1.174256956	0.789179142	0.748152769	1.139254448	0.689115029	0.930217714	0.98911822	0.849134727	1.034638073	2.116766735	0.995865669	1.452683948	2.122796307	1.627116356	1.015171649	0.933196515	1.00440782	0.804151635	0.946937299	0.953504909	0.878009638	0.998510022	0.933992927	1.026436396	1.095502887	1.121578402	1.043169218	0.968366387	0.960815171	1.105705022	0.985031611	1.152701949	1.049299949	1.197619263	1.926871382	1.42096262	1.265974036	1.360574946	1.047058428	0.946015872
2_0_Exp	human cell line_MCF10A	1.031501689	1.223668739	1.001283861	0.834363897	0.997454066	0.932368475	0.896225005	0.974398603	0.940940801	0.961067658	0.703719646	1.026902345	0.823348342	0.962404925	0.996332806	0.918237259	1.051521051	1.079406067	1.006864588	1.011653156	1.10299066	1.047902571	0.985807938	0.99385821	1.006394351	0.984418974	1.083845267	0.954584886	1.056998389	0.872277567	0.930888036	1.045313912	0.973475355	1.03481865	1.054989017	1.053005278	0.94089594	1.191018795	0.979433646	1.010156038	0.935132367	0.991039077	1.29876282	1.248328204	1.086619268	1.336633678	1.056901757	0.958709308
2_0_OneThird	human cell line_MCF10A	0.941467422	0.966437435	1.034640856	0.8943602	1.094234642	1.075757719	0.998682109	0.988618192	1.009372754	0.775282312	0.807780836	0.956298253	0.679282284	0.974171437	1.046704131	1.067214089	1.089387326	1.005378172	0.997848477	1.036973206	0.951904083	0.828093625	1.023007469	1.00350377	0.944374576	0.955142779	0.981622878	0.99258783	0.884664609	0.970285481	0.878668009	1.011425077	1.099171467	1.09454313	1.015796524	1.055249442	1.043496025	1.110691594	1.047043055	1.0871969137325601	0.872741652	1.084868495	1.489969893	1.147764077	1.044191937	1.117849587	1.141547464	0.899247762
2_0_OneFifth	human cell line_MCF10A	0.949324168	1.056368328	0.997401082	0.882296901	1.209308718	1.09623925	0.961896787	1.000532851	1.035336013	1.027250767	0.755530716	0.982909621	0.659655393	0.970356464	0.9758774	0.939215028	1.000861294	0.823027577	0.972814895	0.825328454	0.825926893	0.882673254	1.010364398	1.007456072	0.958574995	1.010696931	0.958850982	0.978597585	0.964172789	1.055193314	0.903824965	1.004679603	1.113011092	0.990086925	1.007447798	0.973654956	1.079948829	1.084337429	1.072241591	1.072912095	0.914052954	1.058585639	1.570944803	1.070961249	1.076429588	1.078595044	1.206075326	0.911607756
2_1_EGF	human cell line_MCF10A	0.933626394	1.090596118	0.979958676	0.811677638	1.132622218	0.981414694	1.04444803	1.197965761	1.061540668	0.862987328	0.960081135	1.282178211	0.82233182	0.937352758	0.984023249	1.029559687	1.038439084	2.219224628	0.983475766	1.579863337	2.902390601	2.218428805	0.959691363	1.022915963	0.984846345	0.921094504	0.95910951	0.93186716	1.09597069	1.004520602	0.893780319	1.004377368	1.064538644	1.024865735	1.030556155	0.994948473	0.957705007	0.970416361	0.977909556	0.968499087	0.977279507	1.006064965	1.252770441	0.950050563	1.003501117	1.281151036	0.94280189	1.015472923
2_1_EGFTram	human cell line_MCF10A	0.981209808	1.146546381	0.971052638	0.796443955	1.189618957	1.069808652	0.978159644	1.208612201	1.050996736	0.743380524	0.920966936	1.32610015	0.872984143	0.891842582	0.955649753	0.974633956	0.963893253	2.380743039	0.944785042	1.663148148	4.032969377	3.097761661	0.916732033	1.068775051	1.045412222	0.961492658	0.983834197	0.918703839	1.010363759	1.09398747	0.926404051	1.037416827	0.953497518	0.975781918	1.074718169	1.03111875	0.924742076	0.974878158	0.924557305	0.948934684	1.025533521	0.965592344	1.23149983	1.130398208	0.977863779	1.380859132	0.922680452	1.023028854
2_1_EGFGSK	human cell line_MCF10A	0.936450056	1.034511655	0.934985504	0.881243578	0.939037449	0.82629098	1.021268265	1.195636791	0.986166783	0.997394985	0.843756252	1.063648801	0.792598326	1.014496188	1.044641286	0.972162841	0.978424847	10.12241098	0.930468717	2.127142685	7.957066923	7.152879031	0.996484769	0.98059182	1.054235583	0.967079985	0.99644321	0.950795678	0.959948217	0.959190645	0.871048119	1.038558877	1.093542309	1.037100219	1.025161289	1.003905868	1.001901748	0.96068835	0.981140436	0.993080123	0.960502074	1.075042543	1.158803391	0.893551758	1.013534222	1.272207114	0.971872133	0.999328232
2_1_EGFLins	human cell line_MCF10A	0.946765183	0.934531371	0.912728482	0.886884051	1.062843081	0.95247516	1.009556676	1.206846159	1.0297775750748701	1.04049953	0.895561422	1.143205469	0.80545965	1.019244302	1.010029916	0.945831256	1.005724495	1.690583641	0.984176185	1.370489716	2.058000544	1.553590764	0.975378583	1.029733006	1.071394496	0.941497377	0.99780277	0.967423343	0.983789869	1.026730161	0.884178641	1.037323638	1.058247736	0.970585864	1.02569683	0.998044735	0.994560752	0.949457408	1.002106496	1.008321093	1.044567464	1.039315233	1.178048803	0.936731349	0.98456404	1.314333874	0.985218645	0.985487656
2_1_EGFRux	human cell line_MCF10A	0.97736866	0.99505736	0.957473336	0.842371743	1.182789311	0.985733961	0.981110557	1.179637017	1.112282151	1.066466897	0.830633252	1.245767765	0.787397422	0.992147688	0.94975326	1.003959649	1.019845441	2.313124856	0.962373762	1.555105656	2.924878583	2.083472856	0.952223808	1.051211798	1.067611694	1.00512397	0.981389597	0.943747672	1.096992224	0.951178853	0.906741377	1.023300684	1.018002911	0.99835243	1.051357108	1	0.961177335	0.914943265	0.985152545	0.971204663	0.902837471	1.037028064	1.259245796	0.936708413	1.006010949	1.309262158	0.982704938	1.00916908
2_1_EGFOSM	human cell line_MCF10A	1.071883689	0.909167596	0.990862891	0.808757774	1.216789095	1.034054795	1.037776734	1.196360427	1.03270061	1.042751981	0.8354665	1.217314722	0.799993478	1.022597558	1.034923668	1.005189586	1.029912349	2.128186432	0.98706864	1.460389037	2.717663619	2.028690229	1.033835967	1.034259676	1.025078439	0.99927659	1.026149004	1.000869226	0.955233429	1.072336794	0.891730657	1.018746512	1.036749458	0.967721245	0.993164044	0.998760912	0.989616849	0.867756702	1.01859142	0.986709473	1.048639745	1.040910165	1.036736595	0.882020302	0.980200931	1.269882824	1.009304273	1.012225634
2_1_OSM	human cell line_MCF10A	0.962458317	0.993180829	1.001749688	0.869053532	1.12214299	1.017899961	1.037523874	1.083300708	1.0119132527930501	0.896554823	0.821536392	0.985802848	0.813739197	0.979638618	1.107492194	1.161723393	1.123443322	0.801591205	1.025835327	0.844168764	0.831610608	0.928121223	0.978535176	1.070472789	1.021554096	0.932033733	1.00087564	0.951712958	1.026506746	0.99239369	0.891327981	1.010988504	1.008533585	1.080948782	1.026573707	0.990037512	0.96161178	0.927389963	0.995641265	1.00238489	0.801337376	1.029878472	1.167798378	0.934962119	0.981377703	1.299319289	1.007976227	0.998818986
2_1_OSMTram	human cell line_MCF10A	0.913856949	0.933223198	0.981031241	0.888526596	1.150596308	1.09336805	0.995357718	1.098061312	1.105198325	0.881197902	0.914655489	0.97153655	0.816050105	1.018955841	1.028140977	1.075766901	1.092848536	0.966634705	1.054262783	0.961316483	0.964675949	0.932105873	1.000735896	1.003802291	1.054030711	0.933167855	1.037422038	1.00290823	0.916813332	0.992670556	0.866436512	1.023564594	1.07703667	1.032710634	0.985665675	0.961187717	1.006287397	0.84593772	1.057577295	1.045301025	0.867887209	1.092881122	1.06899888	1.006247832	0.968740254	1.262794946	1.093903073	0.988839651
2_1_OSMGSK	human cell line_MCF10A	0.934434581	1.229500706	0.960794185	0.816274716	0.981483385	0.86753316	0.903471447	1.183863746	0.962606724	0.890971151	0.693345494	0.991942154	0.957329292	0.962456552	0.911837978	0.845732342	0.997518677	7.520821	0.956052309	1.973395936	5.335968655	4.647753794	0.936416503	0.96323728	1.092103384	0.956787559	1.027386992	0.93270793	1.06185389	1.078303133	0.940087522	1.031158837	0.989252346	1.03559579	1.124978046	1.090825464	0.881748546	1.163466842	0.912464481	1.025296867	0.991820821	0.981846228	1.340604326	0.934696588	1.001347093	1.348943516	1.045271566	1.001422109
2_1_OSMLins	human cell line_MCF10A	0.851762504	1.146542652	1.109085783	0.961368846	0.839068167	0.758061267	0.987461978	1.091497859	1.018486957	0.834988132	0.747230937	0.85939612	0.957587705	0.98323427	1.09034553	1.032479642	1.131548551	0.736817085	1.111422638	0.665235885	0.265314371	0.630460265	1.026561402	0.958027421	0.996332038	0.878471205	1.171944709	0.982295067	0.845174312	1.184223084	0.91785845	1.011662685	1.044255321	1.152773385	0.989938789	1.058774131	0.918698396	1.252711938	1.016800822	1.069208451	1.042443264	1.034436769	1.092015741	0.791315029	0.939127093	1.332541095	1.118557371	1.010486328
2_1_OSMRux	human cell line_MCF10A	0.945577899	0.831249925	1.057088835	0.90317166	1.03956007	1.097558697	0.97296455	1.038514946	1.186456006	0.986816064	1.041624514	0.964809493	0.979535305	0.856522721	1.005400227	1.168354281	1.0581253	0.702189815	0.976584107	0.72793465	0.804692442	0.808180605	0.919368152	1.089509582	1.041932265	1.067990078	0.941905232	0.839239745	0.996551849	1.455879456	1.014588659	1.064076142	0.852487326	1.093522136	1.081971819	1.127470048	0.883762793	0.901009618	0.916974821	0.964615127	1.31617364	0.905737425	1.186258917	1.09321211	1.070237101	1.430158324	0.881242087	1.163852273
2_1_Null	human cell line_MCF10A	0.789082509	0.885244842	1.116461086	0.915408469	0.908633818	0.949391346	1.054846201	0.939255544	1.052868794	0.714654495	0.780733184	0.858189564	0.807319438	0.996971328	1.086890943	1.083584831	1.10824566	1.030488368	1.111371115	1.116323122	1.065857523	0.857973244	1.005403141	1.022353444	0.932817606	0.653450544	1.066321331	1.002478432	0.908794035	1.139195694	0.857014076	1.000124448	1.097245907	1.06701202	0.911658052	0.976070513	1.033885643	1.153782262	1.038373537	1.05422592	0.975729288	1.056667157	0.938891125	0.954585243	0.866879371	1.287423078	1.010220186	0.950100173
2_1_NullTram	human cell line_MCF10A	1.05397714	1.178945657	0.969598119	0.885501236	1.040944739	0.928114746	0.936341569	1.03382965	0.98015364	0.875765839	0.843323924	1.039789718	0.948718044	0.94639957	0.902856343	1.008912838	0.996942685	0.890038953	1.004835119	0.994154633	1.211087801	1.184032134	0.911170818	1.122065735	1.005035532	0.872176854	0.940371728	0.939966539	1.092439907	1.122560797	0.999754231	1.067475698	0.994914037	0.973226777	1.131121114	1.13307432	0.987167634	0.944019616	0.951128728	0.96573061	0.920900962	1.014766599	1.248427802	1.251831895	1.104005293	1.403326194	0.906751492	1.086058883
2_1_NullGSK	human cell line_MCF10A	0.876310723	0.980952881	1.12139419	0.991594333	0.906012217	0.903401773	0.967186771	1.04123246	1.252338259	0.806230194	1.156274248	0.843800584	1.001651412	0.928564247	0.93274827	1.224719004	1.094047751	7.114693201	0.96475545	1.917735104	6.733495009	6.776411684	0.921349064	1.061610246	1.029412231	0.832376637	0.996450993	0.888828174	0.983772342	1.285905082	0.952336185	1.017663089	0.927758526	1.204371178	1.044342332	1.126369169	0.884960816	1.111020092	0.929327459	0.992415698	1.218646271	0.961970482	1.070627007	1.011830664	0.978968021	1.462602784	0.879668269	1.061906383
2_1_NullLins	human cell line_MCF10A	0.95077458	1.017888986	0.94098193	1.026252781	0.85435516	0.668428276	1.012136825	0.970566811	1.024192439	1.03041285	0.92773353	0.89236438	0.914836038	1.00504921	1.010608054	0.956488563	1.004722777	0.533666083	0.998780571	0.679027057	0.287847398	0.715812506	0.951571211	1.058059552	1.129890507	0.939126915	0.961752511	0.976669736	0.944573945	1.205890722	0.939163767	1.029509793	1.036150535	0.975033778	1.050286017	1.074843849	0.970105056	0.900123087	0.96390245	1.018257656	1.104001538	1.065210756	1.156180994	1.146104486	1.056777506	1.329074979	0.946117099	1.050036886
2_1_NullRux	human cell line_MCF10A	0.839085331	0.853099717	0.993457641	0.918450904	0.951310009	0.996863468	1.152321405	0.923338571	1.054167921	0.768448268	0.868471428	0.887759254	0.820038434	1.061167282	1.218324254	1.029870432	1.069986913	1.066085228	1.070235905	0.987976805	0.909425378	0.881572584	1.03172812	1.024340039	1.011506955	0.757150412	1.057666388	1.002039144	0.898548117	1.115877875	0.816250845	0.949792978	1.073224352	1.023160476	0.930188221	0.955133268	1.026102325	1.043249448	1.066785136	1.063475352	1.090960814	1.099761935	0.928153972	0.96624922	0.865275976	1.281146279	1.052062999	1.003220597
3_165_Growth	human cell line_MCF10A	1.016987488	0.954285905	0.886511888	1.04233307	1.103765447	1.34763121	0.908145697	1.466303964	1.729664588	1.061053112	1.294735949	1.212159072	0.919208447	0.962095027	0.935018134	0.98639657	0.846138528	2.034687196	0.771622404	1.149488567	2.54648873	1.999615069	0.985449574	1.032791592	0.989650241	0.796234526	0.810947642	0.859989538	1.068422054	1.25188296	1.573948641	1.055907405	0.865641861	1.021266658	1.109539058	1.007645792	0.875869532	0.866002866	0.853473902	0.941261051	1.401753235	0.946250707	1.138732903	0.971406484	1.031058072	0.75908141	0.806050772	0.939400477
3_165_Exp	human cell line_MCF10A	0.908795996	0.876338391	1.026184703	1.314300765	1.003347695	1.331645217	0.977611652	1.239622758	1.805575805	1.110890403	1.373416179	0.93813656	0.968185649	0.968170567	1.230451718	1.131729797	0.951913294	1.289978912	0.849042742	0.927631329	1.269333249	1.116963063	0.981204337	1.04668534	1.026710236	0.837323044	0.881176051	0.890047421	0.960050352	1.288291373	1.479242518	1.033543932	0.929267419	1.127571159	1.040512744	0.971855353	0.91550145	1.062740864	0.946406877	1.012512864	1.434386245	1.007559898	0.965034927	0.953128918	0.956707182	0.74240474	0.870777696	0.86485504
3_165_Starve	human cell line_MCF10A	1.045527967	0.958121443	0.892863213	1.307031997	0.994134359	1.070370355	0.972670269	0.967515042	1.479700474	1.167245788	1.162590324	0.95187446	0.917683234	1.013530049	1.016044204	0.961706672	0.922278635	0.89643688798074606	0.855647377	0.93170433	0.992724735	0.980823699	1.02145928	1.01031306	0.98564148	0.824816648	0.869989224	0.975508003	1.002591098	1.130942313	1.374977506	1.105229196	1.024614506	0.964027223	1.094875632	0.980040285	0.938660849	0.847988931	0.976180932	1.002345297	1.267387033	1.112242843	1.045568278	1.100015003	1.054522498	0.829617549	0.918874987	0.920558382
3_0_Tram	human cell line_MCF10A	0.888033024	0.923434934	1.045268199	1.100610207	0.86161897	0.975522378	1.246991671	0.936425123	0.976781913	1.174087384	1.116302749	0.773869379	1.251283083	1.107271727	1.088308934	1.140389255	1.055463355	1.105364804	0.988528571	1.11593003	1.061344549	0.909259869	1.074610978	0.978056523	0.970950376	0.963889912	0.986822474	1.081345207	1.049565943	1.024811922	0.838045202	0.905832906	1.044766001	1.08179604	0.889366488	0.913183035	1.094878354	1.078540984	1.162953544	1.07820568	1.141296747	1.015398743	0.443819548	0.702944202	0.824312306	0.81334927	1.117207891	0.973065656
3_0_Lap	human cell line_MCF10A	1.211131019	1.068948013	0.945920966	0.931348856	0.845580931	0.853780883	0.991797175	0.942117065	0.848850935	1.06409174	1.038734896	1.079011757	1.285530692	1.100123494	1.03387183	0.836922425	1.007360369	1.100563719	1.002635874	1.137509703	1.000030838	0.951077982	1.051441914	0.876217603	0.978861707	0.994807521	0.956664457	1.099188615	0.989405375	0.890394929	0.875557055	0.96567003	1.073589092	1.079774839	1.006675742	0.98892752	1.081378387	1.21015613	1.024422341	1.053037138	0.96952587	0.931540566	0.522398108	0.667673865	0.813956137	0.837464353	1.101070837	0.899542257
3_0_Lins	human cell line_MCF10A	1.000039082	1.042622523	1.005297714	1.230117402	0.701355723	0.434215089	1.047389474	0.782359711	0.716378848	1.745770453	1.180702709	0.770503456	1.291454241	1.05776714	1.166822279	0.872299728	0.965552872	0.899805463	0.90573848	0.789644833	0.336362905	0.661829649	1.122782245	0.942205589	0.960150276	1.184882617	1.156505871	1.185518138	1.06483231	1.00922551	0.828098898	0.912261476	0.916891863	1.078421532	1.002433749	0.965896487	1.042760944	1.392973024	1.038918786	1.026639934	0.964019639	0.982078057	0.695785375	0.728016546	0.915062144	0.908894019	1.075819773	0.89547243
3_0_GSK	human cell line_MCF10A	1.069290241	1.032126951	1.033262563	1.135047467	0.765913731	0.515293009	1.040696997	0.805547751	0.594057872	1.505621005	0.945805566	0.876828252	1.066052826	1.038372518	1.148241274	0.866383228	0.821291793	10.43769979	0.89778813	2.063785038	6.778585025	5.158349229	1.056066432	0.989367626	0.930261197	1.126096856	0.978337286	1.044899539	1.053212855	0.883598517	0.83143036	0.924513526	0.964491712	0.930627599	1.004661789	1.025223033	1.097823243	1.210633955	1.002986895	0.982802762	0.828566839	1.015282127	0.936954259	0.95467874728064706	1.01047102	1.043931161	1.002773428	0.917729396
3_0_Starve	human cell line_MCF10A	0.924624656	1.062006983	1.076661295	1.222913104	0.789595142	0.729678793	1.100058475	0.761303003	0.956868204	1.339918985	1.417189692	0.858143303	1.283981809	1.02674887	1.065929075	1.050920364	0.988875048	0.880978868	0.963422074	0.892791958	0.686321159	0.71585963	1.054156475	1.030490141	0.953856528	1.056336209	0.898990781	1.022527889	1.076497287	1.018490906	0.847023685	0.904750612	0.952341773	1.121408813	0.946550071	1.022271755	1.021928862	1.286074849	1.04512816	1.005156702	1.038098665	0.966165368	0.558136947	0.803331312	0.817680635	2.37697694	0.970120034	0.951300167
3_0_Growth	human cell line_MCF10A	0.987568842	0.983995336	0.81641627	0.927955169	1.554874773	1.437939906	0.963959902	1.092215458	1.405351732	1.016217771	1.052922099	1.121722932	0.753584982	0.949910295	1.066826255	0.971408288	0.964065467	1.349216825	0.973171729	1.321703141	1.963639108	1.733855705	1.023214493	1.009472446	0.948219446	1	0.765596616	0.972160289	0.956518556	0.960300284	1.131843249	0.978759121	1.150511725	1.030563388	0.975158439	1.001072353	1.004546012	0.824977878	0.99639749	1.050031002	0.949930825	1.210107886	2.184724774	1.690460505	1.255062629	1.069579682	0.929643392	1.068651059
3_0_Exp	human cell line_MCF10A	0.978763657	0.962623081	0.926183911	0.979173374	1.022266274	1.112428845	1.089534754	0.983856305	1.253017644	1.047444378	1.414384651	0.973644801	1.184380335	1.050838556	1.16118759	1.040077078	0.988299621	0.878136382	0.962076213	0.984819651	0.965567687	0.999202545	0.964014666	1.0156742681125699	0.956032243	1.039423459	0.922171024	1.014658062	1.021200215	1.149342936	0.993608425	0.930616782	1.030901224	1.04004309	0.959747955	1.039976331	1.061642879	0.99600738	1.009501752	1.014056191	1.27135194	1.019671588	1.075936628	1.081412572	0.985641991	0.907460588	0.981799332	0.992642459
3_0_OneThird	human cell line_MCF10A	0.941470429	0.969718072	0.853300937	0.922815065	1.088597875	1.013141042	1.05627752	1.047193665	0.966115571	1.023461109	0.826627447	1.055560277	0.847843103	1.07926096	1.035192683	0.863347606	0.930349146	0.906233121	0.946739457	1.018682234	0.957081895	1.027483808	1.030897826	0.972594281	0.976573049	1.096700828	0.868236298	1.058532033	1.009171983	0.922500741	0.962795443	0.960667203	1.104676897	0.918660706	0.977099495	1.038206437	1.117551575	0.927877015	1.035438729	1.049513829	0.954143926	1.122705508	1.564357184	1.264515686	1.045000706	0.882788325	1.069605516	0.998160757
3_0_OneFifth	human cell line_MCF10A	0.907250832	0.924237746	0.948282781	0.99531911	1.254511217	1.329988076	1.083508962	1.048024572	1.277925337	1.092502752	0.924511413	0.995529375	0.753752521	1.17833831	1.066941218	0.980250354	0.986899607	0.899623024	0.939540817	0.898343307	0.796320104	0.944623141	1.0807276347802801	0.965245274	0.980120093	1.149363183	0.941425034	1.044117675	0.985884229	0.943351419	0.966811268	0.910419429	1.077245977	0.981443178	0.939572917	0.976197322	1.131621225	1.001113222	1.132183903	1.079530402	1.01185811	1.132229175	1.623068681	1.163223527	1.077677168	0.866921882	1.280631816	0.986563747
3_1_EGF	human cell line_MCF10A	1.09534069	1.101821348	0.89890825	0.896200657	1.103365799	1.040416514	1.025262948	1.245489292	1.009285215	1.143551227	0.936384169	1.347971914	1.050279721	1.010831817	0.99124164	0.940749328	0.928761454	2.605588317	0.922584378	1.684900668	3.330252396	2.341523673	0.971176319	0.977332975	0.965143678	0.91146208	0.859683757	0.968615262	1.134664186	0.890919072	1.053278769	0.949360812	0.992773728	0.918883762	1.07698483	1.08699173	0.965472302	0.93911368	0.992163504	0.958929255	0.869619978	1.022471681	1.104214331	1.054125069	1.068445103	0.953317453	0.909505807	1.017818903
3_1_EGFTram	human cell line_MCF10A	0.840625895	0.929351899	0.975116638	0.909487959	1.187094903	1.243099121	1.094768186	1.190124796	1.160528465	0.814782166	1.08487415	1.233173514	0.974459356	1.083081704	1.060823893	1.043574308	0.975533549	3.053841672	0.940207577	1.934328049	4.614157081	3.16181087	1.029613642	0.933875959	0.959283064	0.823245622	0.944172075	1.063020709	1.050637062	0.974946739	0.945361275	0.885517042	1.049984823	0.991907896	0.929339702	1.015449355	1.049362366	0.98772024	1.070990992	1.033023837	1.006904392	1.054923163	0.959748849	1.026815938	0.919338018	0.90289986	0.980366937	0.934976045
3_1_EGFGSK	human cell line_MCF10A	0.905413738	0.988792687	0.920252696	0.986294872	0.954081508	0.857185819	1.105035148	1.175998882	0.891236751	1.213634927	0.827851269	1.129906882	0.94933903	1.064280872	1.075883072	0.955393108	0.948442147	9.639801877	0.914546371	2.001385397	6.710318028	6.565419122	1.071421538	0.970709191	0.886820078	0.88580314	0.91028296	1.071205399	1.088277587	0.906456519	0.955129869	0.930027231	1.082834545	0.857040087	1.006982099	1.038928244	1.028434639	0.93740979	1.079135064	1.047515575	0.899250088	1.017046939	1.054771158	0.939003246	0.982203523	0.863841778	1.003006387	0.954565254
3_1_EGFLins	human cell line_MCF10A	0.972746231	0.929172899	0.913528611	1.006645684	1.093811126	1.085841247	1.127559878	1.218480925	1.083537017	1.153674831	0.999273023	1.141714944	0.986058015	1.038049507	1.079283786	1.049822959	1.012565303	1.8685754	0.987990961	1.413449226	2.195138183	1.601814289	1.039920424	0.963429906	0.948480138	0.870071522	0.956482242	1.045819492	1.019386902	0.937742525	0.933829946	0.92191019	1.008846881	1.00339707	0.902752449	1.00272158	0.985121847	0.963908524	1.085748144	1.054163144	0.957577161	1.018167666	1.009195137	0.938463588	0.973982809	0.878032057	1.022046054	0.966509362
3_1_EGFRux	human cell line_MCF10A	0.942991337	1.083780726	0.935935651	0.817603977	1.074329965	1.009093572	0.912470179	1.29633625	1.008254438	1.032053723	1.045279097	1.299988333	1.219018908	1.028153565	0.900426088	0.833813405	0.920258258	3.119067934	0.911433566	1.631518081	3.362407491	2.275106538	0.983533131	0.921895042	1.043031975	0.943283786	0.953005338	0.96941100139399194	0.967312386	0.996895941	1.012729272	1.001179627	0.938815978	1.000224928	1.048984461	1.07863089	0.875472619	1.109572391	0.948056799	0.969697266	1.049764029	0.848997375	1.1004948	0.90914974	0.92895923848014506	1.004614894	1.028422767	1.003116452
3_1_EGFOSM	human cell line_MCF10A	0.980062207	1.199203909	0.983469785	0.849265843	1.065434182	1.046293805	1.000633336	1.217694012	1.020818837	0.961660627	1.092486466	1.293839016	1.248764791	1.019544314	1.000115533	0.942050349	0.939205061	2.942679544	0.96454914	1.682779579	3.296226163	2.219881111	1.049540746	0.932560004	0.973309994	0.892422911	1.073754964	1.000178507	0.922904368	1.021539326	1.008232479	0.968417889	1.011690641	0.980182341	0.945187095	1.080552118	0.982077356	1.098804793	0.995529082	1.023915794	1.103364139	0.985852837	0.976418267	0.829001866	0.926105183	0.922401848	1.038009343	0.982969734
3_1_OSM	human cell line_MCF10A	0.998916075	1.039558449	1.018610733	0.923520354	1.10195429	1.023347404	1.052103299	1.136977481	1.060629271	1.012940379	1.111662774	1.082844744	1.230390234	0.937983714	1.119379623	1.038085467	0.950536766	0.92085868	1.000955853	0.896327204	1.123263494	0.81710789	0.947684187	1.025380688	1.000542233	0.972184671	0.896025231	0.901085059	0.953777663	1.130263898	1.128727918	0.957819888	0.951495751	0.982803025	1.003997685	1.125643686	0.932292888	1.0025431	0.946135306	0.937110408	0.991518879	0.89091701	1.172176841	1.040088319	0.98894508	0.977149495	0.968719823	1.104052087
3_1_OSMTram	human cell line_MCF10A	0.812377806	1.004784714	1.124992554	0.938015542	1.081249047	1.194525898	1.108695744	1.141794375	1.17781675	0.936175353	1.26848439	1.015539006	1.157874924	0.957493622	1.20963278	1.162342055	1.040202984	1.103930243	1.039067258	0.967110397	1.109254323	0.949956353	0.994371324	1.017480555	0.97959169113937306	0.919658286	0.972244245	0.964420105	1.011938689	1.096559919	1.025502493	0.95624285	0.98263783	1.064782138	0.9385838	1.058220463	0.936101899	1.124623307	0.996601091	1.014032656	1.054144519	0.985008484	0.953958012	1.05094701	0.911920694	0.92825547	0.993748665	0.990653712
3_1_OSMGSK	human cell line_MCF10A	1.062489591	1.2000445	0.903335096	0.948792412	0.986552645	0.979313574	1.045595551	1.161118325	1.017335784	1.162491396	1.063452277	1.034618623	1.283408305	0.960476867	0.955130341	0.976738417	0.90563265	6.497361133	0.935456356	1.911619775	5.649155915	5.522435908	0.945969098	1.148621298	0.982190671	1.017026663	0.904823648	0.93440605	1.085350562	1.075066774	1.113722815	1.021191417	0.981427206	0.936244539	1.093355503	1.126386627	0.953869845	0.927166215	0.982580409	0.965564116	0.997961231	0.997388525	1.284167143	1.014782972	1.080709599	0.94876749	0.938642154	1.107801188
3_1_OSMLins	human cell line_MCF10A	0.992354707	0.955958397	0.941846691	1.111043039	0.843907434	0.770259166	1.130892014	1.051387934	1.142192546	1.069566606	1.394812407	0.857725389	1.321783276	1.073941341	1.05566594	1.047234525	1.02881205	0.750076124	1.089619912	0.75866861	0.412648508	0.729324948	0.995154446	1.007703681	0.966355226	0.925236276	0.934496789	1.024356128	1.004652668	1.088992457	0.969160044	0.900204566	1.031819253	1.003369352	0.914859143	1.012399852	1.063995788	1.020543267	1.044900145	1.042125251	1.1292049833223201	1.070750845	1.007114333	0.871249707	0.934322514	0.838403468	0.999313199	1.059395449
3_1_OSMRux	human cell line_MCF10A	1.034779499	1.176055869	0.842290304	1.00529378	1.0450671	1.014037951	1.07667625	0.989999864	1.03055403	1.254403287	1.09487841	1.032556456	1.368760794	0.985295811	1.144391602	0.934571244	0.982846647	0.927594334	1.030048168	0.952695564	1.094897572	1.100895359	0.961840656	1.074698351	1.091315748	1.116366155	0.869614668	0.918573332	1.075291316	1.139646961	1.118048839	1.024334881	0.95786719	0.925737972	1.050527695	1.147960774	0.961216635	0.923665246	0.928103512	0.989858435	1.092280737	1.018303787	1.181822957	1.25676314	1.073361473	0.992758431	0.977068431	1.192325541
3_1_Null	human cell line_MCF10A	0.888925634	0.964044624	0.92338964	0.95522287	0.943720569	1.041764864	1.10769879	0.927492121	1.101900416	0.989612485	1.098702904	0.972645447	1.049469704	1.118309397	1.085541093	0.995315645	0.983357905	1.15837304	0.97130831	1.097809895	1.079955759	1.024497705	1.019898167	0.98244781	1.008885399	0.804534462	0.921805613	1.049079962	1.03992906	0.998567254	0.989262675	0.922901568	1.022139596	0.951403267	0.964524955	1.029437327	1.079064783	0.980596332	1.04771935	1.026868099	1.006013305	1.049312697	1.056716805	1.135423231	0.943189105	0.858609209	0.981354045	0.977783879
3_1_NullTram	human cell line_MCF10A	1.104558556	1.146703692	0.92208481	0.985233702	0.99871842	0.983900718	1.003668739	0.996209327	1.012020827	1.181090731	1.018716378	1.093806151	1.333447745	1.007887046	0.938129001	0.989690651	0.980667535	1.023800148	1.004724191	1.030373813	1.355028959	1.173087963	0.957541503	1.089168164	1.074022209	0.977569583	0.914272318	0.936020194	1.098568109	1.027494261	1.155315205	1.043997059	0.970533706	0.910220533	1.127161702	1.161392562	0.932293701	0.955792169	0.971228983	0.974419048	0.966189604	0.960871139	1.146954419	1.270018583	1.061898485	1.003033534	0.93224367	1.111260485
3_1_NullGSK	human cell line_MCF10A	0.924623752	0.972994981	1.010933717	1.126566072	0.855588114	0.856505463	1.110654869	0.878701243	1.205251199	1.087170397	1.234253439	0.750728301	1.10009909	1.032051771	1.061647821	1.070834754	0.997952621	6.208442537	0.960886378	2.034529487	6.03209665	5.90220942	1.028483651	1.015977255	1.046542832	0.891321397	0.967500464	1.024087644	1.023874587	1.009136643	0.96658696	0.919328263	1.020703311	0.989238822	0.919787243	1.014766191	0.998158082	0.989093638	1.051763565	1.056247057	1.078079132	1.034254964	0.975268806	1.051209446	0.900938015	0.884204315	0.981333101	1.001926155
3_1_NullLins	human cell line_MCF10A	1.022208162	1.005064961	0.950748489	1.112148087	0.819396885	0.649576027	1.106328341	0.891627891	0.905057394	1.324118792	0.961541983	0.841046611	1.138028247	0.996763534	1.022482312	1.024651406	0.998905102	0.66186393	0.988666003	0.728030422	0.472820627	0.796333478	0.996231593	1.033351249	0.98968158	0.905999087	0.934043744	0.984887118	1.106723034	1.006699976	1.042594768	0.984767965	0.958562441	0.9329942	1.047153778	1.101699527	0.975329729	0.93563254	1.005677805	1.03533819	0.984654435	1.022605923	1.074358487	1.156739277	1.075582774	0.843371746	1.006543	1.026364439
3_1_NullRux	human cell line_MCF10A	0.981028632	1.02872353	0.955160738	0.937189432	0.969662247	0.976775495	1.156905316	0.931770642	0.970628581	1.03059659	1.030255135	0.981846693	1.088529698	0.995882355	1.122749557	1.042048986	0.996934364	0.947778809	1.026624935	0.942542742	0.992917136	1.006612337	1.019752211	1.053495215	0.978973692	0.94439354	0.934375849	1.008270032	1.056416707	1.014858764	1.027717539	0.971141344	0.998933658	0.930834844	0.981056953	1.034644135	1.011426348	0.941499587	1.044959152	1.03261078	1.01226722	1.031691617	1.0343968	1.105487584	1.051483124	0.922346182	1.052847624	1.0354943
A_2_0_Null_2	human cell line_MCF10A	1.697981545	1.058388438	1.041004821	0.752503352	1.044849716	0.915644864	0.740054817	1.273922685	0.931406212	0.920078335	0.73135556	1.02149843	0.830646517	1.032175929	0.836954195	0.900243992	0.85932954	0.939709623	0.841889067	0.721872672	0.790848131	0.982361904	0.964807303	0.943475418	1.077711349	0.964456116	1.123386062	0.841142359	1.036534615	0.840042975	0.830931927	0.978417542	0.874209033	1.048628268	1	0.998306078	0.987370168	1.07647216	0.980754845	1.057313655	0.84352662	0.878635609	1.253855921	0.859646851	1.041583134	0.914674242	1.210186483	0.823625691
A_2_0_Null_3	human cell line_MCF10A	0.987221044	0.995720332	1.132855347	0.771034955	1.003126937	0.929742172	0.822115561	1.08968271	1.025305598	0.898409745	0.804493613	0.910988281	0.758167379	1.101009979	0.964300042	1.015768736	0.892125647	0.909803825	0.891741623	0.766293337	0.753969505	0.858644409	0.62211188	0.957399747	0.962196788	0.967178466	1.239846543	0.972897453	1.02960453	0.910624896	0.786060786	0.91855232	0.98405547	1.011584358	0.868406332	0.970455881	1.166113441	1.241523495	1.091857679	1.051698995	0.853074791	0.98014279	1.271312699	0.807296443	0.979945684	0.882728811	1.313269062	0.772464331
A_2_8_PBS	human cell line_MCF10A	0.971975899	0.863335925	1.139512955	0.84442863	0.835854784	0.79624557	0.990872853	0.849347383	0.795087438	0.719245814	0.628192786	0.877307398	0.661196777	1.256833537	1.063210616	0.992817352	1.039684429	1.172836934	1.100040938	1.096087961	0.56942186	0.687601923	1.064757103	1.038249655	0.939584983	0.743171538	1.229817708	1.166203977	1.184765516	0.865233339	0.619623305	0.935641261	1.261230635	0.964633397	0.857191037	0.930052697	1.526738565	1.323863113	1.3264798	1.161101756	0.837490035	1.173008934	1.033379085	0.88681423	0.929576348	0.828267344	1.356778677	0.708282247
A_2_24_TGFB	human cell line_MCF10A	0.998097502	1.277253535	1.216406733	0.64153118	1.216898884	0.851726061	0.819814982	1.157273937	0.830951727	1.20121797	0.655840826	1.109125547	0.569800593	1.176671977	0.80699893	1.146037881	0.9747935	0.744084458	0.882421345	0.7498756	0.800829576	0.816972878	0.965378998	1.076730262	0.873968211	1.043532737	1.155282473	0.971290455	0.952501523	0.887463406	0.685457998	0.900006745	1.094191514	1.094616725	0.921929424	0.88432753	1.097401744	0.935020038	1.0780342647530201	0.969677371	0.804154347	0.996562042	0.986323733	0.860976273	0.896453856	0.785850902	1.285221154	0.915980664
A_2_48_EGF	human cell line_MCF10A	0.98422226	1.073145635	0.817949561	0.755473113	1.144185896	1.02903971	0.827422539	1.159221529	1.222019417	1.382741759	0.785588628	1.063206553	0.708124508	0.944007445	0.886631063	1.016876401	0.90916208	0.590024454	0.967204578	0.697783833	0.658121425	1.002223794	0.958049436	1.014675363	0.947029129	1.221032368	0.841130249	0.894616039	1.06814983	1.056737985	0.746450616	0.998304883	0.983413302	1.015931475	1.039935638	1.077161137	0.939539541	0.857057373	0.971562281	1.015251768	0.999592478	1.061867109	1.711082838	1.585908928	1.435511871	1.232755861	0.999908238	0.985418914
A_2_48_IFN	human cell line_MCF10A	0.877059135	1.103714275	1.10681178	0.742779712	0.926112914	0.803108612	1	1.099997957	1.14968986	1.089550106	1.536379805	0.891355244	0.775057355	1.239447259	1.794309057	1.249881729	1.095530569	0.896250955	0.882050379	0.831257344	0.735535673	0.866817515	1.044830717	0.991269117	0.981999719	1.189646485	1.171579862	1.126532968	0.990906106	1.14237586	0.803511529	0.974067552	0.989039615	1.393834542	0.963588766	0.930424685	1.128640289	1.013847632	1.100860701	1.125558071	0.745825001	1.130345203	0.689950606	0.795793889	0.953016882	0.780114055	1.153041197	0.742529227
A_2_48_BMP	human cell line_MCF10A	0.842060639	0.996668377	1.050060362	0.665931384	1.041034256	0.871964956	0.93551516	1.108153649	1.333583115	1.238615653	0.847517756	0.923403404	0.657521367	1.103627772	0.911331279	1.205610591	1.05311866	0.735070956	0.940357401	0.78944284	0.665657153	0.813890656	0.971610479	1.005772626	1.056544129	1.24823004	1.121278848	0.955175481	1.095760234	0.934856184	0.554587261	0.87495703	1.054455526	1.275396246	0.940182349	0.865318688	1.046928774	0.965682918	1.07140283	1.082102416	1.107853696	1.030479273	1.133142892	0.967035963	0.915075787	0.643649048	1.197396074	1.045588562
A_2_48_TGFB	human cell line_MCF10A	0.917548892	1.237076365	1.119845687	0.678027105	1.295139335	0.948334488	0.890622871	1.049386248	1.122882867	1.369074338	0.90417961	1.104543109	0.494336396	1.226049684	0.914582299	1.27708898	1.110622155	0.686334439	0.952703834	0.702811411	0.704248708	0.896824686	0.958161103	0.920118783	0.927128377	1.374327556	1.091188811	0.882207938	1.060586295	0.745260973	0.599894467	0.862227359	1.17500074	1.347609749	0.885171078	0.799477954	0.988653257	0.783139075	1.073314769	0.985655807	0.829744656	1.028060559	1.276240731	0.977858188	0.962924628	1.011102484	1.270047475	1.098260259
A_3_0_Null_2	human cell line_MCF10A	0.953576224	0.503337489	1.096394401	0.773034177	1.139896432	0.95604308	0.821644845	1.26526756	1.02763787	0.9922767	0.597961123	1.014021824	0.601191128	1.016630018	0.895578575	0.9374083	0.806017603	0.752683216	0.794620497	0.761866775	0.816647718	0.985982334	0.919708862	1.074551338	1.069948515	0.930624714	1.028675864	0.85515711	1.203991965	0.937267906	0.856420408	1.006274002	0.920270304	0.835408601	0.889838105	0.941422574	1.105682785	0.964932912	1.041821409	0.987402788	0.83291666	1.025805267	1.267038933	1.08646942	1.165889981	0.891930773	1.098674638	0.8936356
A_3_0_Null_3	human cell line_MCF10A	0.909393913	0.897485486	1.182500303	0.710878091	1.146364774	0.949821201	0.868963598	1.172399248	1.046983614	0.922697109	0.70958912	0.965944442	0.527411595	1.19311296	0.940502358	1.044056948	0.877669955	0.810984478	0.823748315	0.739843024	0.652544636	0.825720801	1.036602547	0.947591009	1.0354022	0.960542645	1.134977872	0.969391206	1.015441393	0.881509847	0.709238701	0.94803348	0.95300281	0.904480462	0.882181287	0.860623029	1.192716573	1.022071303	1.099147952	1.060774427	0.818483363	1.100013114	1.143297616	0.996855843	1.091302583	0.750389495	1.255199412	0.851016815
A_3_0_Null_1	human cell line_MCF10A	0.795741083	0.80503098	1.217761479	0.834808906	1.178616425	1.018694835	1.014826096	0.986340366	1.106272378	0.662214692	0.59401799	0.796326432	0.471510321	1.330073101	1.107724843	1.071099891	1.005879497	1.362222133	0.997380676	1.220839825	0.858942772	0.9081152	1.222340858	0.995768735	1.005675514	0.651777863	1.314957069	1.155349559	1.001312751	0.776082987	0.584689554	0.830168244	1.170201061	0.982064466	0.801582128	0.748639793	1.447933768	1.210638981	1.289798215	1.267975096	0.8069105	1.285445865	0.88176671	0.851670345	0.801156071	0.663123639	1.47125407	0.734298088
A_3_24_PBS	human cell line_MCF10A	0.966702727	0.849488049	1.347354007	0.816847062	0.649438259	0.568501953	1.200906994	0.759626406	0.542835655	0.800554137	0.562775006	0.802686962	0.703463755	1.41060721	1.144661736	1.114254094	1.136103084	0.967294098	1.128127416	1.144610848	0.460104934	0.662517644	1.195764683	1.073451532	0.93832006	0.765330173	1.431984626	1.266459293	1.082390827	0.788214461	0.42255577	0.834649192	1.301150641	1.016954847	0.79007947	0.786576074	1.833648712	1.503585008	1.537749735	1.298254135	0.81692779	1.273895079	0.45401254	0.83698342	0.897666629	0.654638992	1.597278479	0.727121817
A_3_48_EGF	human cell line_MCF10A	0.866097982	1.065551564	0.739643666	0.734588924	1.241338038	1.045187053	0.776380297	1.151821295	1.111765846	1.376411292	0.712055307	1.088638728	0.627477968	0.953828777	0.922516895	0.929536119	0.993694673	0.633829055	0.982216094	0.639328119	0.636696479	0.917100255	1.025171713	0.939931209	0.994610025	1.285937081	0.975887871	0.943722363	1.004321462	1.084123027	0.738739968	1.023286076	1.007184977	1.054217382	1.032415364	1.084545421	0.946371473	0.910794422	0.936695253	1.058831545	1.066998608	1.073734353	1.946398228	1.485390329	1.244338889	1.418680932	1.108519068	0.94109535
A_3_48_IFN	human cell line_MCF10A	0.946367434	1.061298042	0.911258615	0.66600676	0.974337064	0.749802068	0.971825105	1.008078432	0.859042774	1.231044877	1.069481129	0.953733118	0.688598155	1.133214064	1.535376615	1.022895913	1.021704771	0.809903861	0.906086428	0.696637281	0.644842108	0.841160039	1.090163968	0.923882875	0.918103686	1.242234001	1.202200814	1.098488268	0.92065726	1.091808767	0.814048675	1.048922618	1.024180687	1.228535181	1.018577841	0.979248199	1.069428969	1.007710838	1.020933911	1.061148154	0.711209003	1.085931492	0.816108759	0.838350319	1.00487652	0.82607581	1.231169384	0.661504639
A_3_48_TGFB	human cell line_MCF10A	0.887604003	1.224011511	1.255955794	0.718438364	1.381866094	0.936500166	0.999960192	1.081435185	0.978742677	1.396666082	0.746232716	1.095093692	0.456875295	1.208737134	0.899521988	1.200592047	1.059315525	0.706472847	0.961783356	0.732619096	0.757387264	0.823024751	0.992493231	1.003661521	0.916712598	1.359013967	1.109625067	1.029043729	0.898014488	0.857785267	0.65698636	0.881177154	1.160749434	1.109455522	0.905879929	0.859165497	1.089158945	0.804495152	1.102757666	1.029724197	0.75176494	1.034779122	1.406587675	1.008011987	1.024690587	1.071076676	1.434246199	1.010929021
A_3_48_BMP	human cell line_MCF10A	0.908683636	1.047023907	0.873205599	0.617054187	1.116012495	0.912821859	0.810361233	1.169914735	1.176081601	1.35408227	0.797502082	1.029481235	0.648435193	0.948403736	0.856342847	0.975281382	0.878413218	0.729985437	0.884595593	0.692893723	0.752515678	0.869066477	0.91298621	1.089545514	0.995721703	1.419446942	0.866287282	0.881204049	1.196934988	1.157770288	0.709519914	0.932465794	1.030765275	1.005397201	1.080732872	1.031343973	0.995700482	0.841693155	0.97104644	0.967331474	1.090819764	1.013319606	1.424947223	1.332611103	1.271357591	0.766452665	1.145802998	1.040629221
[truncated: 402 more columns]
