# Supplementary material for: Microenvironmental signals combine to induce non-additive molecular and phenotypic responses in mammary epithelial cells
Source: iScience. 2025 Aug 20;28(9):113407. doi: 10.1016/j.isci.2025.113407 (PMC12496203; doi:10.1016/j.isci.2025.113407)
Supplement: Table S4. QPCR Quantification Cycle values related to Figures 6 and S5 [file mmc4.xlsx]

## Sheet: 04102024_LigandCombo_siCREB_QPC
	Well	Fluor	Target	Content	Sample	Biological Set Name	Cq	Cq Mean	Cq Std. Dev	Starting Quantity (SQ)	Log Starting Quantity	SQ Mean	SQ Std. Dev	Set Point	Well Note
	A01	SYBR		Unkn	EGF_SCR	B2M	25.5587	25.5587	0	NaN	NaN	NaN	0	60
	A02	SYBR		Unkn	EGF_SCR	B2M	25.3336	25.3336	0	NaN	NaN	NaN	0	60
	A03	SYBR		Unkn	EGF_SCR	B2M	25.4657	25.4657	0	NaN	NaN	NaN	0	60
	A04	SYBR		Unkn	EGF_SCR	GAPDH	25.6786	25.6786	0	NaN	NaN	NaN	0	60
	A05	SYBR		Unkn	EGF_SCR	GAPDH	24.9017	24.9017	0	NaN	NaN	NaN	0	60
	A06	SYBR		Unkn	EGF_SCR	GAPDH	25.4866	25.4866	0	NaN	NaN	NaN	0	60
	A07	SYBR		Unkn	EGF_SCR	UBC	24.384	24.384	0	NaN	NaN	NaN	0	60
	A08	SYBR		Unkn	EGF_SCR	UBC	25.2606	25.2606	0	NaN	NaN	NaN	0	60
	A09	SYBR		Unkn	EGF_SCR	UBC	25.1478	25.1478	0	NaN	NaN	NaN	0	60
	A10	SYBR		Unkn	EGF_SCR	CREB1	30.3984	30.3984	0	NaN	NaN	NaN	0	60
	A11	SYBR		Unkn	EGF_SCR	CREB1	31.1205	31.1205	0	NaN	NaN	NaN	0	60
	A12	SYBR		Unkn	EGF_SCR	CREB1	30.4285	30.4285	0	NaN	NaN	NaN	0	60
	A13	SYBR		Unkn	EGF_SCR	CXCL3	31.1678	31.1678	0	NaN	NaN	NaN	0	60
	A14	SYBR		Unkn	EGF_SCR	CXCL3	31.5008	31.5008	0	NaN	NaN	NaN	0	60
	A15	SYBR		Unkn	EGF_SCR	CXCL3	31.1494	31.1494	0	NaN	NaN	NaN	0	60
	A16	SYBR		Unkn	EGF_SCR	CXCL5	34.2975	34.2975	0	NaN	NaN	NaN	0	60
	A17	SYBR		Unkn	EGF_SCR	CXCL5	33.9267	33.9267	0	NaN	NaN	NaN	0	60
	A18	SYBR		Unkn	EGF_SCR	CXCL5	33.6708	33.6708	0	NaN	NaN	NaN	0	60
	A19	SYBR		Unkn	EGF_SCR	PPBP	32.3114	32.3114	0	NaN	NaN	NaN	0	60
	A20	SYBR		Unkn	EGF_SCR	PPBP	32.9336	32.9336	0	NaN	NaN	NaN	0	60
	A21	SYBR		Unkn	EGF_SCR	PPBP	32.7285	32.7285	0	NaN	NaN	NaN	0	60
	A22	SYBR		Unkn			NaN	0	0	NaN	NaN	0	0	60
	A23	SYBR		Unkn			NaN	0	0	NaN	NaN	0	0	60
	A24	SYBR		Unkn			NaN	0	0	NaN	NaN	0	0	60
	B01	SYBR		Unkn	OSM_SCR	B2M	23.1935	23.1935	0	NaN	NaN	NaN	0	60
	B02	SYBR		Unkn	OSM_SCR	B2M	25.7681	25.7681	0	NaN	NaN	NaN	0	60
	B03	SYBR		Unkn	OSM_SCR	B2M	25.1618	25.1618	0	NaN	NaN	NaN	0	60
	B04	SYBR		Unkn	OSM_SCR	GAPDH	26.7995	26.7995	0	NaN	NaN	NaN	0	60
	B05	SYBR		Unkn	OSM_SCR	GAPDH	27.0649	27.0649	0	NaN	NaN	NaN	0	60
	B06	SYBR		Unkn	OSM_SCR	GAPDH	25.1125	25.1125	0	NaN	NaN	NaN	0	60
	B07	SYBR		Unkn	OSM_SCR	UBC	25.6072	25.6072	0	NaN	NaN	NaN	0	60
	B08	SYBR		Unkn	OSM_SCR	UBC	25.4225	25.4225	0	NaN	NaN	NaN	0	60
	B09	SYBR		Unkn	OSM_SCR	UBC	25.6621	25.6621	0	NaN	NaN	NaN	0	60
	B10	SYBR		Unkn	OSM_SCR	CREB1	31.8604	31.8604	0	NaN	NaN	NaN	0	60
	B11	SYBR		Unkn	OSM_SCR	CREB1	32.2848	32.2848	0	NaN	NaN	NaN	0	60
	B12	SYBR		Unkn	OSM_SCR	CREB1	31.502	31.502	0	NaN	NaN	NaN	0	60
	B13	SYBR		Unkn	OSM_SCR	CXCL3	30.2868	30.2868	0	NaN	NaN	NaN	0	60
	B14	SYBR		Unkn	OSM_SCR	CXCL3	30.1016	30.1016	0	NaN	NaN	NaN	0	60
	B15	SYBR		Unkn	OSM_SCR	CXCL3	30.4988	30.4988	0	NaN	NaN	NaN	0	60
	B16	SYBR		Unkn	OSM_SCR	CXCL5	34.0012	34.0012	0	NaN	NaN	NaN	0	60
	B17	SYBR		Unkn	OSM_SCR	CXCL5	33.8207	33.8207	0	NaN	NaN	NaN	0	60
	B18	SYBR		Unkn	OSM_SCR	CXCL5	34.0087	34.0087	0	NaN	NaN	NaN	0	60
	B19	SYBR		Unkn	OSM_SCR	PPBP	33.7989	33.7989	0	NaN	NaN	NaN	0	60
	B20	SYBR		Unkn	OSM_SCR	PPBP	33.6111	33.6111	0	NaN	NaN	NaN	0	60
	B21	SYBR		Unkn	OSM_SCR	PPBP	33.5449	33.5449	0	NaN	NaN	NaN	0	60
	B22	SYBR		Unkn			NaN	0	0	NaN	NaN	0	0	60
	B23	SYBR		Unkn			NaN	0	0	NaN	NaN	0	0	60
	B24	SYBR		Unkn			NaN	0	0	NaN	NaN	0	0	60
	C01	SYBR		Unkn	EGF_OSM_SCR	B2M	26.5961	26.5961	0	NaN	NaN	NaN	0	60
	C02	SYBR		Unkn	EGF_OSM_SCR	B2M	27.4733	27.4733	0	NaN	NaN	NaN	0	60
	C03	SYBR		Unkn	EGF_OSM_SCR	B2M	24.9028	24.9028	0	NaN	NaN	NaN	0	60
	C04	SYBR		Unkn	EGF_OSM_SCR	GAPDH	26.3468	26.3468	0	NaN	NaN	NaN	0	60
	C05	SYBR		Unkn	EGF_OSM_SCR	GAPDH	26.6751	26.6751	0	NaN	NaN	NaN	0	60
	C06	SYBR		Unkn	EGF_OSM_SCR	GAPDH	25.5658	25.5658	0	NaN	NaN	NaN	0	60
	C07	SYBR		Unkn	EGF_OSM_SCR	UBC	25.8787	25.8787	0	NaN	NaN	NaN	0	60
	C08	SYBR		Unkn	EGF_OSM_SCR	UBC	26.1507	26.1507	0	NaN	NaN	NaN	0	60
	C09	SYBR		Unkn	EGF_OSM_SCR	UBC	27.2151	27.2151	0	NaN	NaN	NaN	0	60
	C10	SYBR		Unkn	EGF_OSM_SCR	CREB1	32.1143	32.1143	0	NaN	NaN	NaN	0	60
	C11	SYBR		Unkn	EGF_OSM_SCR	CREB1	32.1966	32.1966	0	NaN	NaN	NaN	0	60
	C12	SYBR		Unkn	EGF_OSM_SCR	CREB1	31.8871	31.8871	0	NaN	NaN	NaN	0	60
	C13	SYBR		Unkn	EGF_OSM_SCR	CXCL3	30.1399	30.1399	0	NaN	NaN	NaN	0	60
	C14	SYBR		Unkn	EGF_OSM_SCR	CXCL3	29.9573	29.9573	0	NaN	NaN	NaN	0	60
	C15	SYBR		Unkn	EGF_OSM_SCR	CXCL3	30.2255	30.2255	0	NaN	NaN	NaN	0	60
	C16	SYBR		Unkn	EGF_OSM_SCR	CXCL5	32.7496	32.7496	0	NaN	NaN	NaN	0	60
	C17	SYBR		Unkn	EGF_OSM_SCR	CXCL5	32.7718	32.7718	0	NaN	NaN	NaN	0	60
	C18	SYBR		Unkn	EGF_OSM_SCR	CXCL5	33.0103	33.0103	0	NaN	NaN	NaN	0	60
	C19	SYBR		Unkn	EGF_OSM_SCR	PPBP	33.4372	33.4372	0	NaN	NaN	NaN	0	60
	C20	SYBR		Unkn	EGF_OSM_SCR	PPBP	32.5379	32.5379	0	NaN	NaN	NaN	0	60
	C21	SYBR		Unkn	EGF_OSM_SCR	PPBP	32.9124	32.9124	0	NaN	NaN	NaN	0	60
	C22	SYBR		Unkn			NaN	0	0	NaN	NaN	0	0	60
	C23	SYBR		Unkn			NaN	0	0	NaN	NaN	0	0	60
	C24	SYBR		Unkn			NaN	0	0	NaN	NaN	0	0	60
	D01	SYBR		Unkn	PBS_SCR	B2M	28.7661	28.7661	0	NaN	NaN	NaN	0	60
	D02	SYBR		Unkn	PBS_SCR	B2M	27.6393	27.6393	0	NaN	NaN	NaN	0	60
	D03	SYBR		Unkn	PBS_SCR	B2M	27.4721	27.4721	0	NaN	NaN	NaN	0	60
	D04	SYBR		Unkn	PBS_SCR	GAPDH	28.5162	28.5162	0	NaN	NaN	NaN	0	60
	D05	SYBR		Unkn	PBS_SCR	GAPDH	28.3953	28.3953	0	NaN	NaN	NaN	0	60
	D06	SYBR		Unkn	PBS_SCR	GAPDH	27.8887	27.8887	0	NaN	NaN	NaN	0	60
	D07	SYBR		Unkn	PBS_SCR	UBC	27.3943	27.3943	0	NaN	NaN	NaN	0	60
	D08	SYBR		Unkn	PBS_SCR	UBC	27.5227	27.5227	0	NaN	NaN	NaN	0	60
	D09	SYBR		Unkn	PBS_SCR	UBC	27.3065	27.3065	0	NaN	NaN	NaN	0	60
	D10	SYBR		Unkn	PBS_SCR	CREB1	35.6559	35.6559	0	NaN	NaN	NaN	0	60
	D11	SYBR		Unkn	PBS_SCR	CREB1	31.7353	31.7353	0	NaN	NaN	NaN	0	60
	D12	SYBR		Unkn	PBS_SCR	CREB1	33.4745	33.4745	0	NaN	NaN	NaN	0	60
	D13	SYBR		Unkn	PBS_SCR	CXCL3	32.4499	32.4499	0	NaN	NaN	NaN	0	60
	D14	SYBR		Unkn	PBS_SCR	CXCL3	32.0983	32.0983	0	NaN	NaN	NaN	0	60
	D15	SYBR		Unkn	PBS_SCR	CXCL3	32.5881	32.5881	0	NaN	NaN	NaN	0	60
	D16	SYBR		Unkn	PBS_SCR	CXCL5	35.178	35.178	0	NaN	NaN	NaN	0	60
	D17	SYBR		Unkn	PBS_SCR	CXCL5	34.9041	34.9041	0	NaN	NaN	NaN	0	60
	D18	SYBR		Unkn	PBS_SCR	CXCL5	36.3891	36.3891	0	NaN	NaN	NaN	0	60
	D19	SYBR		Unkn	PBS_SCR	PPBP	35.9521	35.9521	0	NaN	NaN	NaN	0	60
	D20	SYBR		Unkn	PBS_SCR	PPBP	35.2396	35.2396	0	NaN	NaN	NaN	0	60
	D21	SYBR		Unkn	PBS_SCR	PPBP	35.6708	35.6708	0	NaN	NaN	NaN	0	60
	D22	SYBR		Unkn			NaN	0	0	NaN	NaN	0	0	60
	D23	SYBR		Unkn			NaN	0	0	NaN	NaN	0	0	60
	D24	SYBR		Unkn			NaN	0	0	NaN	NaN	0	0	60
	E01	SYBR		Unkn	EGF_CREB1	B2M	25.4019	25.4019	0	NaN	NaN	NaN	0	60
	E02	SYBR		Unkn	EGF_CREB1	B2M	26.2262	26.2262	0	NaN	NaN	NaN	0	60
	E03	SYBR		Unkn	EGF_CREB1	B2M	25.0041	25.0041	0	NaN	NaN	NaN	0	60
	E04	SYBR		Unkn	EGF_CREB1	GAPDH	23.7194	23.7194	0	NaN	NaN	NaN	0	60
	E05	SYBR		Unkn	EGF_CREB1	GAPDH	23.988	23.988	0	NaN	NaN	NaN	0	60
	E06	SYBR		Unkn	EGF_CREB1	GAPDH	23.9886	23.9886	0	NaN	NaN	NaN	0	60
	E07	SYBR		Unkn	EGF_CREB1	UBC	24.4956	24.4956	0	NaN	NaN	NaN	0	60
	E08	SYBR		Unkn	EGF_CREB1	UBC	24.9984	24.9984	0	NaN	NaN	NaN	0	60
	E09	SYBR		Unkn	EGF_CREB1	UBC	25.0607	25.0607	0	NaN	NaN	NaN	0	60
	E10	SYBR		Unkn	EGF_CREB1	CREB1	29.5805	29.5805	0	NaN	NaN	NaN	0	60
	E11	SYBR		Unkn	EGF_CREB1	CREB1	30.5869	30.5869	0	NaN	NaN	NaN	0	60
	E12	SYBR		Unkn	EGF_CREB1	CREB1	31.2111	31.2111	0	NaN	NaN	NaN	0	60
	E13	SYBR		Unkn	EGF_CREB1	CXCL3	31.3027	31.3027	0	NaN	NaN	NaN	0	60
	E14	SYBR		Unkn	EGF_CREB1	CXCL3	31.0382	31.0382	0	NaN	NaN	NaN	0	60
	E15	SYBR		Unkn	EGF_CREB1	CXCL3	31.2292	31.2292	0	NaN	NaN	NaN	0	60
	E16	SYBR		Unkn	EGF_CREB1	CXCL5	35.1442	35.1442	0	NaN	NaN	NaN	0	60
	E17	SYBR		Unkn	EGF_CREB1	CXCL5	34.5834	34.5834	0	NaN	NaN	NaN	0	60
	E18	SYBR		Unkn	EGF_CREB1	CXCL5	35.3165	35.3165	0	NaN	NaN	NaN	0	60
	E19	SYBR		Unkn	EGF_CREB1	PPBP	32.9273	32.9273	0	NaN	NaN	NaN	0	60
	E20	SYBR		Unkn	EGF_CREB1	PPBP	32.6236	32.6236	0	NaN	NaN	NaN	0	60
	E21	SYBR		Unkn	EGF_CREB1	PPBP	32.9076	32.9076	0	NaN	NaN	NaN	0	60
	E22	SYBR		Unkn			NaN	0	0	NaN	NaN	0	0	60
	E23	SYBR		Unkn			NaN	0	0	NaN	NaN	0	0	60
	E24	SYBR		Unkn			NaN	0	0	NaN	NaN	0	0	60
	F01	SYBR		Unkn	OSM_CREB1	B2M	26.3164	26.3164	0	NaN	NaN	NaN	0	60
	F02	SYBR		Unkn	OSM_CREB1	B2M	26.1602	26.1602	0	NaN	NaN	NaN	0	60
	F03	SYBR		Unkn	OSM_CREB1	B2M	26.254	26.254	0	NaN	NaN	NaN	0	60
	F04	SYBR		Unkn	OSM_CREB1	GAPDH	25.7226	25.7226	0	NaN	NaN	NaN	0	60
	F05	SYBR		Unkn	OSM_CREB1	GAPDH	26.183	26.183	0	NaN	NaN	NaN	0	60
	F06	SYBR		Unkn	OSM_CREB1	GAPDH	24.1233	24.1233	0	NaN	NaN	NaN	0	60
	F07	SYBR		Unkn	OSM_CREB1	UBC	26.4647	26.4647	0	NaN	NaN	NaN	0	60
	F08	SYBR		Unkn	OSM_CREB1	UBC	26.5312	26.5312	0	NaN	NaN	NaN	0	60
	F09	SYBR		Unkn	OSM_CREB1	UBC	24.3533	24.3533	0	NaN	NaN	NaN	0	60
	F10	SYBR		Unkn	OSM_CREB1	CREB1	33.6525	33.6525	0	NaN	NaN	NaN	0	60
	F11	SYBR		Unkn	OSM_CREB1	CREB1	32.7882	32.7882	0	NaN	NaN	NaN	0	60
	F12	SYBR		Unkn	OSM_CREB1	CREB1	32.4705	32.4705	0	NaN	NaN	NaN	0	60
	F13	SYBR		Unkn	OSM_CREB1	CXCL3	31.117	31.117	0	NaN	NaN	NaN	0	60
	F14	SYBR		Unkn	OSM_CREB1	CXCL3	31.5806	31.5806	0	NaN	NaN	NaN	0	60
	F15	SYBR		Unkn	OSM_CREB1	CXCL3	31.9514	31.9514	0	NaN	NaN	NaN	0	60
	F16	SYBR		Unkn	OSM_CREB1	CXCL5	34.3871	34.3871	0	NaN	NaN	NaN	0	60
	F17	SYBR		Unkn	OSM_CREB1	CXCL5	34.5576	34.5576	0	NaN	NaN	NaN	0	60
	F18	SYBR		Unkn	OSM_CREB1	CXCL5	35.3087	35.3087	0	NaN	NaN	NaN	0	60
	F19	SYBR		Unkn	OSM_CREB1	PPBP	34.663	34.663	0	NaN	NaN	NaN	0	60
	F20	SYBR		Unkn	OSM_CREB1	PPBP	33.9047	33.9047	0	NaN	NaN	NaN	0	60
	F21	SYBR		Unkn	OSM_CREB1	PPBP	33.7066	33.7066	0	NaN	NaN	NaN	0	60
	F22	SYBR		Unkn			NaN	0	0	NaN	NaN	0	0	60
	F23	SYBR		Unkn			NaN	0	0	NaN	NaN	0	0	60
	F24	SYBR		Unkn			NaN	0	0	NaN	NaN	0	0	60
	G01	SYBR		Unkn	EGF_OSM_CREB1	B2M	25.8273	25.8273	0	NaN	NaN	NaN	0	60
	G02	SYBR		Unkn	EGF_OSM_CREB1	B2M	25.531	25.531	0	NaN	NaN	NaN	0	60
	G03	SYBR		Unkn	EGF_OSM_CREB1	B2M	25.1737	25.1737	0	NaN	NaN	NaN	0	60
	G04	SYBR		Unkn	EGF_OSM_CREB1	GAPDH	24.5718	24.5718	0	NaN	NaN	NaN	0	60
	G05	SYBR		Unkn	EGF_OSM_CREB1	GAPDH	24.2356	24.2356	0	NaN	NaN	NaN	0	60
	G06	SYBR		Unkn	EGF_OSM_CREB1	GAPDH	25.1863	25.1863	0	NaN	NaN	NaN	0	60
	G07	SYBR		Unkn	EGF_OSM_CREB1	UBC	25.2866	25.2866	0	NaN	NaN	NaN	0	60
	G08	SYBR		Unkn	EGF_OSM_CREB1	UBC	25.7444	25.7444	0	NaN	NaN	NaN	0	60
	G09	SYBR		Unkn	EGF_OSM_CREB1	UBC	25.3399	25.3399	0	NaN	NaN	NaN	0	60
	G10	SYBR		Unkn	EGF_OSM_CREB1	CREB1	30.8912	30.8912	0	NaN	NaN	NaN	0	60
	G11	SYBR		Unkn	EGF_OSM_CREB1	CREB1	30.8823	30.8823	0	NaN	NaN	NaN	0	60
	G12	SYBR		Unkn	EGF_OSM_CREB1	CREB1	30.952	30.952	0	NaN	NaN	NaN	0	60
	G13	SYBR		Unkn	EGF_OSM_CREB1	CXCL3	28.7947	28.7947	0	NaN	NaN	NaN	0	60
	G14	SYBR		Unkn	EGF_OSM_CREB1	CXCL3	28.9048	28.9048	0	NaN	NaN	NaN	0	60
	G15	SYBR		Unkn	EGF_OSM_CREB1	CXCL3	29.2693	29.2693	0	NaN	NaN	NaN	0	60
	G16	SYBR		Unkn	EGF_OSM_CREB1	CXCL5	32.1807	32.1807	0	NaN	NaN	NaN	0	60
	G17	SYBR		Unkn	EGF_OSM_CREB1	CXCL5	31.8933	31.8933	0	NaN	NaN	NaN	0	60
	G18	SYBR		Unkn	EGF_OSM_CREB1	CXCL5	32.0029	32.0029	0	NaN	NaN	NaN	0	60
	G19	SYBR		Unkn	EGF_OSM_CREB1	PPBP	31.4379	31.4379	0	NaN	NaN	NaN	0	60
	G20	SYBR		Unkn	EGF_OSM_CREB1	PPBP	31.1122	31.1122	0	NaN	NaN	NaN	0	60
	G21	SYBR		Unkn	EGF_OSM_CREB1	PPBP	31.1278	31.1278	0	NaN	NaN	NaN	0	60
	G22	SYBR		Unkn			NaN	0	0	NaN	NaN	0	0	60
	G23	SYBR		Unkn			NaN	0	0	NaN	NaN	0	0	60
	G24	SYBR		Unkn			NaN	0	0	NaN	NaN	0	0	60
	H01	SYBR		Unkn	NTC	B2M	43.3216	43.3216	0	NaN	NaN	NaN	0	60
	H02	SYBR		Unkn	NTC	B2M	39.709	39.709	0	NaN	NaN	NaN	0	60
	H03	SYBR		Unkn	NTC	B2M	39.5694	39.5694	0	NaN	NaN	NaN	0	60
	H04	SYBR		Unkn	NTC	GAPDH	NaN	0	0	NaN	NaN	0	0	60
	H05	SYBR		Unkn	NTC	GAPDH	NaN	0	0	NaN	NaN	0	0	60
	H06	SYBR		Unkn	NTC	GAPDH	NaN	0	0	NaN	NaN	0	0	60
	H07	SYBR		Unkn	NTC	UBC	35.0659	35.0659	0	NaN	NaN	NaN	0	60
	H08	SYBR		Unkn	NTC	UBC	29.1201	29.1201	0	NaN	NaN	NaN	0	60
	H09	SYBR		Unkn	NTC	UBC	31.3307	31.3307	0	NaN	NaN	NaN	0	60
	H10	SYBR		Unkn	NTC	CREB1	34.1002	34.1002	0	NaN	NaN	NaN	0	60
	H11	SYBR		Unkn	NTC	CREB1	41.4952	41.4952	0	NaN	NaN	NaN	0	60
	H12	SYBR		Unkn	NTC	CREB1	34.2076	34.2076	0	NaN	NaN	NaN	0	60
	H13	SYBR		Unkn	NTC	CXCL3	NaN	0	0	NaN	NaN	0	0	60
	H14	SYBR		Unkn	NTC	CXCL3	NaN	0	0	NaN	NaN	0	0	60
	H15	SYBR		Unkn	NTC	CXCL3	NaN	0	0	NaN	NaN	0	0	60
	H16	SYBR		Unkn	NTC	CXCL5	NaN	0	0	NaN	NaN	0	0	60
	H17	SYBR		Unkn	NTC	CXCL5	NaN	0	0	NaN	NaN	0	0	60
	H18	SYBR		Unkn	NTC	CXCL5	NaN	0	0	NaN	NaN	0	0	60
	H19	SYBR		Unkn	NTC	PPBP	NaN	0	0	NaN	NaN	0	0	60
	H20	SYBR		Unkn	NTC	PPBP	NaN	0	0	NaN	NaN	0	0	60
	H21	SYBR		Unkn	NTC	PPBP	NaN	0	0	NaN	NaN	0	0	60
	H22	SYBR		Unkn			NaN	0	0	NaN	NaN	0	0	60
	H23	SYBR		Unkn			NaN	0	0	NaN	NaN	0	0	60
	H24	SYBR		Unkn			NaN	0	0	NaN	NaN	0	0	60
	I01	SYBR		Unkn			NaN	0	0	NaN	NaN	0	0	60
	I02	SYBR		Unkn			NaN	0	0	NaN	NaN	0	0	60
	I03	SYBR		Unkn			NaN	0	0	NaN	NaN	0	0	60
	I04	SYBR		Unkn			NaN	0	0	NaN	NaN	0	0	60
	I05	SYBR		Unkn			NaN	0	0	NaN	NaN	0	0	60
	I06	SYBR		Unkn			NaN	0	0	NaN	NaN	0	0	60
	I07	SYBR		Unkn			NaN	0	0	NaN	NaN	0	0	60
	I08	SYBR		Unkn			NaN	0	0	NaN	NaN	0	0	60
	I09	SYBR		Unkn			NaN	0	0	NaN	NaN	0	0	60
	I10	SYBR		Unkn			NaN	0	0	NaN	NaN	0	0	60
	I11	SYBR		Unkn			NaN	0	0	NaN	NaN	0	0	60
	I12	SYBR		Unkn			NaN	0	0	NaN	NaN	0	0	60
	I13	SYBR		Unkn			NaN	0	0	NaN	NaN	0	0	60
	I14	SYBR		Unkn			NaN	0	0	NaN	NaN	0	0	60
	I15	SYBR		Unkn			NaN	0	0	NaN	NaN	0	0	60
	I16	SYBR		Unkn			NaN	0	0	NaN	NaN	0	0	60
	I17	SYBR		Unkn			NaN	0	0	NaN	NaN	0	0	60
	I18	SYBR		Unkn			NaN	0	0	NaN	NaN	0	0	60
	I19	SYBR		Unkn			NaN	0	0	NaN	NaN	0	0	60
	I20	SYBR		Unkn			NaN	0	0	NaN	NaN	0	0	60
	I21	SYBR		Unkn			NaN	0	0	NaN	NaN	0	0	60
	I22	SYBR		Unkn			NaN	0	0	NaN	NaN	0	0	60
	I23	SYBR		Unkn			NaN	0	0	NaN	NaN	0	0	60
	I24	SYBR		Unkn			NaN	0	0	NaN	NaN	0	0	60
	J01	SYBR		Unkn			NaN	0	0	NaN	NaN	0	0	60
	J02	SYBR		Unkn			NaN	0	0	NaN	NaN	0	0	60
	J03	SYBR		Unkn			NaN	0	0	NaN	NaN	0	0	60
	J04	SYBR		Unkn			NaN	0	0	NaN	NaN	0	0	60
	J05	SYBR		Unkn			NaN	0	0	NaN	NaN	0	0	60
	J06	SYBR		Unkn			NaN	0	0	NaN	NaN	0	0	60
	J07	SYBR		Unkn			NaN	0	0	NaN	NaN	0	0	60
	J08	SYBR		Unkn			NaN	0	0	NaN	NaN	0	0	60
	J09	SYBR		Unkn			NaN	0	0	NaN	NaN	0	0	60
	J10	SYBR		Unkn			NaN	0	0	NaN	NaN	0	0	60
	J11	SYBR		Unkn			NaN	0	0	NaN	NaN	0	0	60
	J12	SYBR		Unkn			NaN	0	0	NaN	NaN	0	0	60
	J13	SYBR		Unkn			NaN	0	0	NaN	NaN	0	0	60
	J14	SYBR		Unkn			NaN	0	0	NaN	NaN	0	0	60
	J15	SYBR		Unkn			NaN	0	0	NaN	NaN	0	0	60
	J16	SYBR		Unkn			NaN	0	0	NaN	NaN	0	0	60
	J17	SYBR		Unkn			NaN	0	0	NaN	NaN	0	0	60
	J18	SYBR		Unkn			NaN	0	0	NaN	NaN	0	0	60
	J19	SYBR		Unkn			NaN	0	0	NaN	NaN	0	0	60
	J20	SYBR		Unkn			NaN	0	0	NaN	NaN	0	0	60
	J21	SYBR		Unkn			NaN	0	0	NaN	NaN	0	0	60
	J22	SYBR		Unkn			NaN	0	0	NaN	NaN	0	0	60
	J23	SYBR		Unkn			NaN	0	0	NaN	NaN	0	0	60
	J24	SYBR		Unkn			NaN	0	0	NaN	NaN	0	0	60
	K01	SYBR		Unkn			NaN	0	0	NaN	NaN	0	0	60
	K02	SYBR		Unkn			NaN	0	0	NaN	NaN	0	0	60
	K03	SYBR		Unkn			NaN	0	0	NaN	NaN	0	0	60
	K04	SYBR		Unkn			NaN	0	0	NaN	NaN	0	0	60
	K05	SYBR		Unkn			NaN	0	0	NaN	NaN	0	0	60
	K06	SYBR		Unkn			NaN	0	0	NaN	NaN	0	0	60
	K07	SYBR		Unkn			NaN	0	0	NaN	NaN	0	0	60
	K08	SYBR		Unkn			NaN	0	0	NaN	NaN	0	0	60
	K09	SYBR		Unkn			NaN	0	0	NaN	NaN	0	0	60
	K10	SYBR		Unkn			NaN	0	0	NaN	NaN	0	0	60
	K11	SYBR		Unkn			NaN	0	0	NaN	NaN	0	0	60
	K12	SYBR		Unkn			NaN	0	0	NaN	NaN	0	0	60
	K13	SYBR		Unkn			NaN	0	0	NaN	NaN	0	0	60
	K14	SYBR		Unkn			NaN	0	0	NaN	NaN	0	0	60
	K15	SYBR		Unkn			NaN	0	0	NaN	NaN	0	0	60
	K16	SYBR		Unkn			NaN	0	0	NaN	NaN	0	0	60
	K17	SYBR		Unkn			NaN	0	0	NaN	NaN	0	0	60
	K18	SYBR		Unkn			NaN	0	0	NaN	NaN	0	0	60
	K19	SYBR		Unkn			NaN	0	0	NaN	NaN	0	0	60
	K20	SYBR		Unkn			NaN	0	0	NaN	NaN	0	0	60
	K21	SYBR		Unkn			NaN	0	0	NaN	NaN	0	0	60
	K22	SYBR		Unkn			NaN	0	0	NaN	NaN	0	0	60
	K23	SYBR		Unkn			NaN	0	0	NaN	NaN	0	0	60
	K24	SYBR		Unkn			NaN	0	0	NaN	NaN	0	0	60
	L01	SYBR		Unkn			NaN	0	0	NaN	NaN	0	0	60
	L02	SYBR		Unkn			NaN	0	0	NaN	NaN	0	0	60
	L03	SYBR		Unkn			NaN	0	0	NaN	NaN	0	0	60
	L04	SYBR		Unkn			NaN	0	0	NaN	NaN	0	0	60
	L05	SYBR		Unkn			NaN	0	0	NaN	NaN	0	0	60
	L06	SYBR		Unkn			NaN	0	0	NaN	NaN	0	0	60
	L07	SYBR		Unkn			NaN	0	0	NaN	NaN	0	0	60
	L08	SYBR		Unkn			NaN	0	0	NaN	NaN	0	0	60
	L09	SYBR		Unkn			NaN	0	0	NaN	NaN	0	0	60
	L10	SYBR		Unkn			NaN	0	0	NaN	NaN	0	0	60
	L11	SYBR		Unkn			NaN	0	0	NaN	NaN	0	0	60
	L12	SYBR		Unkn			NaN	0	0	NaN	NaN	0	0	60
	L13	SYBR		Unkn			NaN	0	0	NaN	NaN	0	0	60
	L14	SYBR		Unkn			NaN	0	0	NaN	NaN	0	0	60
	L15	SYBR		Unkn			NaN	0	0	NaN	NaN	0	0	60
	L16	SYBR		Unkn			NaN	0	0	NaN	NaN	0	0	60
	L17	SYBR		Unkn			NaN	0	0	NaN	NaN	0	0	60
	L18	SYBR		Unkn			NaN	0	0	NaN	NaN	0	0	60
	L19	SYBR		Unkn			NaN	0	0	NaN	NaN	0	0	60
	L20	SYBR		Unkn			NaN	0	0	NaN	NaN	0	0	60
	L21	SYBR		Unkn			NaN	0	0	NaN	NaN	0	0	60
	L22	SYBR		Unkn			NaN	0	0	NaN	NaN	0	0	60
	L23	SYBR		Unkn			NaN	0	0	NaN	NaN	0	0	60
	L24	SYBR		Unkn			NaN	0	0	NaN	NaN	0	0	60
	M01	SYBR		Unkn			NaN	0	0	NaN	NaN	0	0	60
	M02	SYBR		Unkn			NaN	0	0	NaN	NaN	0	0	60
	M03	SYBR		Unkn			NaN	0	0	NaN	NaN	0	0	60
	M04	SYBR		Unkn			NaN	0	0	NaN	NaN	0	0	60
	M05	SYBR		Unkn			NaN	0	0	NaN	NaN	0	0	60
	M06	SYBR		Unkn			NaN	0	0	NaN	NaN	0	0	60
	M07	SYBR		Unkn			NaN	0	0	NaN	NaN	0	0	60
	M08	SYBR		Unkn			NaN	0	0	NaN	NaN	0	0	60
	M09	SYBR		Unkn			NaN	0	0	NaN	NaN	0	0	60
	M10	SYBR		Unkn			NaN	0	0	NaN	NaN	0	0	60
	M11	SYBR		Unkn			NaN	0	0	NaN	NaN	0	0	60
	M12	SYBR		Unkn			NaN	0	0	NaN	NaN	0	0	60
	M13	SYBR		Unkn			NaN	0	0	NaN	NaN	0	0	60
	M14	SYBR		Unkn			NaN	0	0	NaN	NaN	0	0	60
	M15	SYBR		Unkn			NaN	0	0	NaN	NaN	0	0	60
	M16	SYBR		Unkn			NaN	0	0	NaN	NaN	0	0	60
	M17	SYBR		Unkn			NaN	0	0	NaN	NaN	0	0	60
	M18	SYBR		Unkn			NaN	0	0	NaN	NaN	0	0	60
	M19	SYBR		Unkn			NaN	0	0	NaN	NaN	0	0	60
	M20	SYBR		Unkn			NaN	0	0	NaN	NaN	0	0	60
	M21	SYBR		Unkn			NaN	0	0	NaN	NaN	0	0	60
	M22	SYBR		Unkn			NaN	0	0	NaN	NaN	0	0	60
	M23	SYBR		Unkn			NaN	0	0	NaN	NaN	0	0	60
	M24	SYBR		Unkn			NaN	0	0	NaN	NaN	0	0	60
	N01	SYBR		Unkn			NaN	0	0	NaN	NaN	0	0	60
	N02	SYBR		Unkn			NaN	0	0	NaN	NaN	0	0	60
	N03	SYBR		Unkn			NaN	0	0	NaN	NaN	0	0	60
	N04	SYBR		Unkn			NaN	0	0	NaN	NaN	0	0	60
	N05	SYBR		Unkn			NaN	0	0	NaN	NaN	0	0	60
	N06	SYBR		Unkn			NaN	0	0	NaN	NaN	0	0	60
	N07	SYBR		Unkn			NaN	0	0	NaN	NaN	0	0	60
	N08	SYBR		Unkn			NaN	0	0	NaN	NaN	0	0	60
	N09	SYBR		Unkn			NaN	0	0	NaN	NaN	0	0	60
	N10	SYBR		Unkn			NaN	0	0	NaN	NaN	0	0	60
	N11	SYBR		Unkn			NaN	0	0	NaN	NaN	0	0	60
	N12	SYBR		Unkn			NaN	0	0	NaN	NaN	0	0	60
	N13	SYBR		Unkn			NaN	0	0	NaN	NaN	0	0	60
	N14	SYBR		Unkn			NaN	0	0	NaN	NaN	0	0	60
	N15	SYBR		Unkn			NaN	0	0	NaN	NaN	0	0	60
	N16	SYBR		Unkn			NaN	0	0	NaN	NaN	0	0	60
	N17	SYBR		Unkn			NaN	0	0	NaN	NaN	0	0	60
	N18	SYBR		Unkn			NaN	0	0	NaN	NaN	0	0	60
	N19	SYBR		Unkn			NaN	0	0	NaN	NaN	0	0	60
	N20	SYBR		Unkn			NaN	0	0	NaN	NaN	0	0	60
	N21	SYBR		Unkn			NaN	0	0	NaN	NaN	0	0	60
	N22	SYBR		Unkn			NaN	0	0	NaN	NaN	0	0	60
	N23	SYBR		Unkn			NaN	0	0	NaN	NaN	0	0	60
	N24	SYBR		Unkn			NaN	0	0	NaN	NaN	0	0	60
	O01	SYBR		Unkn			NaN	0	0	NaN	NaN	0	0	60
	O02	SYBR		Unkn			NaN	0	0	NaN	NaN	0	0	60
	O03	SYBR		Unkn			NaN	0	0	NaN	NaN	0	0	60
	O04	SYBR		Unkn			NaN	0	0	NaN	NaN	0	0	60
	O05	SYBR		Unkn			NaN	0	0	NaN	NaN	0	0	60
	O06	SYBR		Unkn			NaN	0	0	NaN	NaN	0	0	60
	O07	SYBR		Unkn			NaN	0	0	NaN	NaN	0	0	60
	O08	SYBR		Unkn			NaN	0	0	NaN	NaN	0	0	60
	O09	SYBR		Unkn			NaN	0	0	NaN	NaN	0	0	60
	O10	SYBR		Unkn			NaN	0	0	NaN	NaN	0	0	60
	O11	SYBR		Unkn			NaN	0	0	NaN	NaN	0	0	60
	O12	SYBR		Unkn			NaN	0	0	NaN	NaN	0	0	60
	O13	SYBR		Unkn			NaN	0	0	NaN	NaN	0	0	60
	O14	SYBR		Unkn			NaN	0	0	NaN	NaN	0	0	60
	O15	SYBR		Unkn			NaN	0	0	NaN	NaN	0	0	60
	O16	SYBR		Unkn			NaN	0	0	NaN	NaN	0	0	60
	O17	SYBR		Unkn			NaN	0	0	NaN	NaN	0	0	60
	O18	SYBR		Unkn			NaN	0	0	NaN	NaN	0	0	60
	O19	SYBR		Unkn			NaN	0	0	NaN	NaN	0	0	60
	O20	SYBR		Unkn			NaN	0	0	NaN	NaN	0	0	60
	O21	SYBR		Unkn			NaN	0	0	NaN	NaN	0	0	60
	O22	SYBR		Unkn			NaN	0	0	NaN	NaN	0	0	60
	O23	SYBR		Unkn			NaN	0	0	NaN	NaN	0	0	60
	O24	SYBR		Unkn			NaN	0	0	NaN	NaN	0	0	60
	P01	SYBR		Unkn			NaN	0	0	NaN	NaN	0	0	60
	P02	SYBR		Unkn			NaN	0	0	NaN	NaN	0	0	60
	P03	SYBR		Unkn			NaN	0	0	NaN	NaN	0	0	60
	P04	SYBR		Unkn			NaN	0	0	NaN	NaN	0	0	60
	P05	SYBR		Unkn			NaN	0	0	NaN	NaN	0	0	60
	P06	SYBR		Unkn			NaN	0	0	NaN	NaN	0	0	60
	P07	SYBR		Unkn			NaN	0	0	NaN	NaN	0	0	60
	P08	SYBR		Unkn			NaN	0	0	NaN	NaN	0	0	60
	P09	SYBR		Unkn			NaN	0	0	NaN	NaN	0	0	60
	P10	SYBR		Unkn			NaN	0	0	NaN	NaN	0	0	60
	P11	SYBR		Unkn			NaN	0	0	NaN	NaN	0	0	60
	P12	SYBR		Unkn			NaN	0	0	NaN	NaN	0	0	60
	P13	SYBR		Unkn			NaN	0	0	NaN	NaN	0	0	60
	P14	SYBR		Unkn			NaN	0	0	NaN	NaN	0	0	60
	P15	SYBR		Unkn			NaN	0	0	NaN	NaN	0	0	60
	P16	SYBR		Unkn			NaN	0	0	NaN	NaN	0	0	60
	P17	SYBR		Unkn			NaN	0	0	NaN	NaN	0	0	60
	P18	SYBR		Unkn			NaN	0	0	NaN	NaN	0	0	60
	P19	SYBR		Unkn			NaN	0	0	NaN	NaN	0	0	60
	P20	SYBR		Unkn			NaN	0	0	NaN	NaN	0	0	60
	P21	SYBR		Unkn			NaN	0	0	NaN	NaN	0	0	60
	P22	SYBR		Unkn			NaN	0	0	NaN	NaN	0	0	60
	P23	SYBR		Unkn			NaN	0	0	NaN	NaN	0	0	60
	P24	SYBR		Unkn			NaN	0	0	NaN	NaN	0	0	60

## Sheet: 04262024_LigandCombo_siCREB_QPC
Well	Fluor	Target	Content	Sample	Biological Set Name	Cq	Cq Mean	Cq Std. Dev	Starting Quantity (SQ)	Log Starting Quantity	SQ Mean	SQ Std. Dev	Set Point	Well Note
A01	SYBR		Unkn	EGF_SCR	GAPDH	18.449	18.449	0	NaN	NaN	NaN	0	60
A02	SYBR		Unkn	EGF_SCR	GAPDH	17.8227	17.8227	0	NaN	NaN	NaN	0	60
A03	SYBR		Unkn	EGF_SCR	GAPDH	17.6649	17.6649	0	NaN	NaN	NaN	0	60
A04	SYBR		Unkn	EGF_SCR	UBC	18.7588	18.7588	0	NaN	NaN	NaN	0	60
A05	SYBR		Unkn	EGF_SCR	UBC	18.6638	18.6638	0	NaN	NaN	NaN	0	60
A06	SYBR		Unkn	EGF_SCR	UBC	18.7653	18.7653	0	NaN	NaN	NaN	0	60
A07	SYBR		Unkn	EGF_SCR	CREB1	23.8088	23.8088	0	NaN	NaN	NaN	0	60
A08	SYBR		Unkn	EGF_SCR	CREB1	24.1027	24.1027	0	NaN	NaN	NaN	0	60
A09	SYBR		Unkn	EGF_SCR	CREB1	23.9831	23.9831	0	NaN	NaN	NaN	0	60
A10	SYBR		Unkn	EGF_SCR	CXCL3	27.1305	27.1305	0	NaN	NaN	NaN	0	60
A11	SYBR		Unkn	EGF_SCR	CXCL3	27.062	27.062	0	NaN	NaN	NaN	0	60
A12	SYBR		Unkn	EGF_SCR	CXCL3	27.1814	27.1814	0	NaN	NaN	NaN	0	60
A13	SYBR		Unkn	EGF_SCR	CXCL5	29.6149	29.6149	0	NaN	NaN	NaN	0	60
A14	SYBR		Unkn	EGF_SCR	CXCL5	29.5787	29.5787	0	NaN	NaN	NaN	0	60
A15	SYBR		Unkn	EGF_SCR	CXCL5	29.8469	29.8469	0	NaN	NaN	NaN	0	60
A16	SYBR		Unkn	EGF_SCR	PPBP	29.4257	29.4257	0	NaN	NaN	NaN	0	60
A17	SYBR		Unkn	EGF_SCR	PPBP	29.3454	29.3454	0	NaN	NaN	NaN	0	60
A18	SYBR		Unkn	EGF_SCR	PPBP	29.1982	29.1982	0	NaN	NaN	NaN	0	60
A19	SYBR		Unkn			NaN	0	0	NaN	NaN	0	0	60
A20	SYBR		Unkn			NaN	0	0	NaN	NaN	0	0	60
A21	SYBR		Unkn			NaN	0	0	NaN	NaN	0	0	60
A22	SYBR		Unkn			NaN	0	0	NaN	NaN	0	0	60
A23	SYBR		Unkn			NaN	0	0	NaN	NaN	0	0	60
A24	SYBR		Unkn			NaN	0	0	NaN	NaN	0	0	60
B01	SYBR		Unkn	OSM_SCR	GAPDH	18.6857	18.6857	0	NaN	NaN	NaN	0	60
B02	SYBR		Unkn	OSM_SCR	GAPDH	17.8149	17.8149	0	NaN	NaN	NaN	0	60
B03	SYBR		Unkn	OSM_SCR	GAPDH	17.8469	17.8469	0	NaN	NaN	NaN	0	60
B04	SYBR		Unkn	OSM_SCR	UBC	18.715	18.715	0	NaN	NaN	NaN	0	60
B05	SYBR		Unkn	OSM_SCR	UBC	19.6142	19.6142	0	NaN	NaN	NaN	0	60
B06	SYBR		Unkn	OSM_SCR	UBC	18.9178	18.9178	0	NaN	NaN	NaN	0	60
B07	SYBR		Unkn	OSM_SCR	CREB1	24.7418	24.7418	0	NaN	NaN	NaN	0	60
B08	SYBR		Unkn	OSM_SCR	CREB1	24.7165	24.7165	0	NaN	NaN	NaN	0	60
B09	SYBR		Unkn	OSM_SCR	CREB1	24.6104	24.6104	0	NaN	NaN	NaN	0	60
B10	SYBR		Unkn	OSM_SCR	CXCL3	25.1289	25.1289	0	NaN	NaN	NaN	0	60
B11	SYBR		Unkn	OSM_SCR	CXCL3	25.0934	25.0934	0	NaN	NaN	NaN	0	60
B12	SYBR		Unkn	OSM_SCR	CXCL3	24.9982	24.9982	0	NaN	NaN	NaN	0	60
B13	SYBR		Unkn	OSM_SCR	CXCL5	28.6414	28.6414	0	NaN	NaN	NaN	0	60
B14	SYBR		Unkn	OSM_SCR	CXCL5	28.8133	28.8133	0	NaN	NaN	NaN	0	60
B15	SYBR		Unkn	OSM_SCR	CXCL5	28.8813	28.8813	0	NaN	NaN	NaN	0	60
B16	SYBR		Unkn	OSM_SCR	PPBP	29.2686	29.2686	0	NaN	NaN	NaN	0	60
B17	SYBR		Unkn	OSM_SCR	PPBP	28.7971	28.7971	0	NaN	NaN	NaN	0	60
B18	SYBR		Unkn	OSM_SCR	PPBP	28.8318	28.8318	0	NaN	NaN	NaN	0	60
B19	SYBR		Unkn			NaN	0	0	NaN	NaN	0	0	60
B20	SYBR		Unkn			NaN	0	0	NaN	NaN	0	0	60
B21	SYBR		Unkn			NaN	0	0	NaN	NaN	0	0	60
B22	SYBR		Unkn			NaN	0	0	NaN	NaN	0	0	60
B23	SYBR		Unkn			NaN	0	0	NaN	NaN	0	0	60
B24	SYBR		Unkn			NaN	0	0	NaN	NaN	0	0	60
C01	SYBR		Unkn	EGF_OSM_SCR	GAPDH	17.1784	17.1784	0	NaN	NaN	NaN	0	60
C02	SYBR		Unkn	EGF_OSM_SCR	GAPDH	16.9872	16.9872	0	NaN	NaN	NaN	0	60
C03	SYBR		Unkn	EGF_OSM_SCR	GAPDH	17.3069	17.3069	0	NaN	NaN	NaN	0	60
C04	SYBR		Unkn	EGF_OSM_SCR	UBC	17.9346	17.9346	0	NaN	NaN	NaN	0	60
C05	SYBR		Unkn	EGF_OSM_SCR	UBC	18.9407	18.9407	0	NaN	NaN	NaN	0	60
C06	SYBR		Unkn	EGF_OSM_SCR	UBC	18.4332	18.4332	0	NaN	NaN	NaN	0	60
C07	SYBR		Unkn	EGF_OSM_SCR	CREB1	23.5611	23.5611	0	NaN	NaN	NaN	0	60
C08	SYBR		Unkn	EGF_OSM_SCR	CREB1	23.6012	23.6012	0	NaN	NaN	NaN	0	60
C09	SYBR		Unkn	EGF_OSM_SCR	CREB1	23.7823	23.7823	0	NaN	NaN	NaN	0	60
C10	SYBR		Unkn	EGF_OSM_SCR	CXCL3	23.6744	23.6744	0	NaN	NaN	NaN	0	60
C11	SYBR		Unkn	EGF_OSM_SCR	CXCL3	23.1938	23.1938	0	NaN	NaN	NaN	0	60
C12	SYBR		Unkn	EGF_OSM_SCR	CXCL3	23.3159	23.3159	0	NaN	NaN	NaN	0	60
C13	SYBR		Unkn	EGF_OSM_SCR	CXCL5	27.3323	27.3323	0	NaN	NaN	NaN	0	60
C14	SYBR		Unkn	EGF_OSM_SCR	CXCL5	26.8165	26.8165	0	NaN	NaN	NaN	0	60
C15	SYBR		Unkn	EGF_OSM_SCR	CXCL5	27.3965	27.3965	0	NaN	NaN	NaN	0	60
C16	SYBR		Unkn	EGF_OSM_SCR	PPBP	27.1436	27.1436	0	NaN	NaN	NaN	0	60
C17	SYBR		Unkn	EGF_OSM_SCR	PPBP	26.8702	26.8702	0	NaN	NaN	NaN	0	60
C18	SYBR		Unkn	EGF_OSM_SCR	PPBP	27.2782	27.2782	0	NaN	NaN	NaN	0	60
C19	SYBR		Unkn			NaN	0	0	NaN	NaN	0	0	60
C20	SYBR		Unkn			NaN	0	0	NaN	NaN	0	0	60
C21	SYBR		Unkn			NaN	0	0	NaN	NaN	0	0	60
C22	SYBR		Unkn			NaN	0	0	NaN	NaN	0	0	60
C23	SYBR		Unkn			NaN	0	0	NaN	NaN	0	0	60
C24	SYBR		Unkn			NaN	0	0	NaN	NaN	0	0	60
D01	SYBR		Unkn	EGF_CREB1	GAPDH	17.7542	17.7542	0	NaN	NaN	NaN	0	60
D02	SYBR		Unkn	EGF_CREB1	GAPDH	17.1614	17.1614	0	NaN	NaN	NaN	0	60
D03	SYBR		Unkn	EGF_CREB1	GAPDH	17.4343	17.4343	0	NaN	NaN	NaN	0	60
D04	SYBR		Unkn	EGF_CREB1	UBC	18.9532	18.9532	0	NaN	NaN	NaN	0	60
D05	SYBR		Unkn	EGF_CREB1	UBC	18.3714	18.3714	0	NaN	NaN	NaN	0	60
D06	SYBR		Unkn	EGF_CREB1	UBC	18.6125	18.6125	0	NaN	NaN	NaN	0	60
D07	SYBR		Unkn	EGF_CREB1	CREB1	24.652	24.652	0	NaN	NaN	NaN	0	60
D08	SYBR		Unkn	EGF_CREB1	CREB1	24.7839	24.7839	0	NaN	NaN	NaN	0	60
D09	SYBR		Unkn	EGF_CREB1	CREB1	24.7213	24.7213	0	NaN	NaN	NaN	0	60
D10	SYBR		Unkn	EGF_CREB1	CXCL3	27.0005	27.0005	0	NaN	NaN	NaN	0	60
D11	SYBR		Unkn	EGF_CREB1	CXCL3	27.0838	27.0838	0	NaN	NaN	NaN	0	60
D12	SYBR		Unkn	EGF_CREB1	CXCL3	26.8223	26.8223	0	NaN	NaN	NaN	0	60
D13	SYBR		Unkn	EGF_CREB1	CXCL5	29.8572	29.8572	0	NaN	NaN	NaN	0	60
D14	SYBR		Unkn	EGF_CREB1	CXCL5	29.5242	29.5242	0	NaN	NaN	NaN	0	60
D15	SYBR		Unkn	EGF_CREB1	CXCL5	29.9101	29.9101	0	NaN	NaN	NaN	0	60
D16	SYBR		Unkn	EGF_CREB1	PPBP	29.4541	29.4541	0	NaN	NaN	NaN	0	60
D17	SYBR		Unkn	EGF_CREB1	PPBP	29.1631	29.1631	0	NaN	NaN	NaN	0	60
D18	SYBR		Unkn	EGF_CREB1	PPBP	29.1135	29.1135	0	NaN	NaN	NaN	0	60
D19	SYBR		Unkn			NaN	0	0	NaN	NaN	0	0	60
D20	SYBR		Unkn			NaN	0	0	NaN	NaN	0	0	60
D21	SYBR		Unkn			NaN	0	0	NaN	NaN	0	0	60
D22	SYBR		Unkn			NaN	0	0	NaN	NaN	0	0	60
D23	SYBR		Unkn			NaN	0	0	NaN	NaN	0	0	60
D24	SYBR		Unkn			NaN	0	0	NaN	NaN	0	0	60
E01	SYBR		Unkn	OSM_CREB1	GAPDH	16.5197	16.5197	0	NaN	NaN	NaN	0	60
E02	SYBR		Unkn	OSM_CREB1	GAPDH	17.5252	17.5252	0	NaN	NaN	NaN	0	60
E03	SYBR		Unkn	OSM_CREB1	GAPDH	16.2736	16.2736	0	NaN	NaN	NaN	0	60
E04	SYBR		Unkn	OSM_CREB1	UBC	18.3988	18.3988	0	NaN	NaN	NaN	0	60
E05	SYBR		Unkn	OSM_CREB1	UBC	18.3024	18.3024	0	NaN	NaN	NaN	0	60
E06	SYBR		Unkn	OSM_CREB1	UBC	18.262	18.262	0	NaN	NaN	NaN	0	60
E07	SYBR		Unkn	OSM_CREB1	CREB1	24.5777	24.5777	0	NaN	NaN	NaN	0	60
E08	SYBR		Unkn	OSM_CREB1	CREB1	24.933	24.933	0	NaN	NaN	NaN	0	60
E09	SYBR		Unkn	OSM_CREB1	CREB1	24.6406	24.6406	0	NaN	NaN	NaN	0	60
E10	SYBR		Unkn	OSM_CREB1	CXCL3	25.0074	25.0074	0	NaN	NaN	NaN	0	60
E11	SYBR		Unkn	OSM_CREB1	CXCL3	24.9011	24.9011	0	NaN	NaN	NaN	0	60
E12	SYBR		Unkn	OSM_CREB1	CXCL3	25.0381	25.0381	0	NaN	NaN	NaN	0	60
E13	SYBR		Unkn	OSM_CREB1	CXCL5	28.0737	28.0737	0	NaN	NaN	NaN	0	60
E14	SYBR		Unkn	OSM_CREB1	CXCL5	28.0951	28.0951	0	NaN	NaN	NaN	0	60
E15	SYBR		Unkn	OSM_CREB1	CXCL5	28.4624	28.4624	0	NaN	NaN	NaN	0	60
E16	SYBR		Unkn	OSM_CREB1	PPBP	28.9503	28.9503	0	NaN	NaN	NaN	0	60
E17	SYBR		Unkn	OSM_CREB1	PPBP	28.5581	28.5581	0	NaN	NaN	NaN	0	60
E18	SYBR		Unkn	OSM_CREB1	PPBP	28.446	28.446	0	NaN	NaN	NaN	0	60
E19	SYBR		Unkn			NaN	0	0	NaN	NaN	0	0	60
E20	SYBR		Unkn			NaN	0	0	NaN	NaN	0	0	60
E21	SYBR		Unkn			NaN	0	0	NaN	NaN	0	0	60
E22	SYBR		Unkn			NaN	0	0	NaN	NaN	0	0	60
E23	SYBR		Unkn			NaN	0	0	NaN	NaN	0	0	60
E24	SYBR		Unkn			NaN	0	0	NaN	NaN	0	0	60
F01	SYBR		Unkn	EGF_OSM_CREB1	GAPDH	17.3901	17.3901	0	NaN	NaN	NaN	0	60
F02	SYBR		Unkn	EGF_OSM_CREB1	GAPDH	16.8717	16.8717	0	NaN	NaN	NaN	0	60
F03	SYBR		Unkn	EGF_OSM_CREB1	GAPDH	16.6989	16.6989	0	NaN	NaN	NaN	0	60
F04	SYBR		Unkn	EGF_OSM_CREB1	UBC	17.9375	17.9375	0	NaN	NaN	NaN	0	60
F05	SYBR		Unkn	EGF_OSM_CREB1	UBC	18.0581	18.0581	0	NaN	NaN	NaN	0	60
F06	SYBR		Unkn	EGF_OSM_CREB1	UBC	18.4313	18.4313	0	NaN	NaN	NaN	0	60
F07	SYBR		Unkn	EGF_OSM_CREB1	CREB1	24.4272	24.4272	0	NaN	NaN	NaN	0	60
F08	SYBR		Unkn	EGF_OSM_CREB1	CREB1	24.6676	24.6676	0	NaN	NaN	NaN	0	60
F09	SYBR		Unkn	EGF_OSM_CREB1	CREB1	24.74	24.74	0	NaN	NaN	NaN	0	60
F10	SYBR		Unkn	EGF_OSM_CREB1	CXCL3	23.3224	23.3224	0	NaN	NaN	NaN	0	60
F11	SYBR		Unkn	EGF_OSM_CREB1	CXCL3	23.5611	23.5611	0	NaN	NaN	NaN	0	60
F12	SYBR		Unkn	EGF_OSM_CREB1	CXCL3	23.5849	23.5849	0	NaN	NaN	NaN	0	60
F13	SYBR		Unkn	EGF_OSM_CREB1	CXCL5	28.0655	28.0655	0	NaN	NaN	NaN	0	60
F14	SYBR		Unkn	EGF_OSM_CREB1	CXCL5	28.0117	28.0117	0	NaN	NaN	NaN	0	60
F15	SYBR		Unkn	EGF_OSM_CREB1	CXCL5	27.6831	27.6831	0	NaN	NaN	NaN	0	60
F16	SYBR		Unkn	EGF_OSM_CREB1	PPBP	27.8752	27.8752	0	NaN	NaN	NaN	0	60
F17	SYBR		Unkn	EGF_OSM_CREB1	PPBP	27.9767	27.9767	0	NaN	NaN	NaN	0	60
F18	SYBR		Unkn	EGF_OSM_CREB1	PPBP	28.0373	28.0373	0	NaN	NaN	NaN	0	60
F19	SYBR		Unkn			NaN	0	0	NaN	NaN	0	0	60
F20	SYBR		Unkn			NaN	0	0	NaN	NaN	0	0	60
F21	SYBR		Unkn			NaN	0	0	NaN	NaN	0	0	60
F22	SYBR		Unkn			NaN	0	0	NaN	NaN	0	0	60
F23	SYBR		Unkn			NaN	0	0	NaN	NaN	0	0	60
F24	SYBR		Unkn			NaN	0	0	NaN	NaN	0	0	60
G01	SYBR		Unkn	NTC	GAPDH	NaN	0	0	NaN	NaN	0	0	60
G02	SYBR		Unkn	NTC	GAPDH	NaN	0	0	NaN	NaN	0	0	60
G03	SYBR		Unkn	NTC	GAPDH	NaN	0	0	NaN	NaN	0	0	60
G04	SYBR		Unkn	NTC	UBC	28.5449	28.5449	0	NaN	NaN	NaN	0	60
G05	SYBR		Unkn	NTC	UBC	NaN	0	0	NaN	NaN	0	0	60
G06	SYBR		Unkn	NTC	UBC	NaN	0	0	NaN	NaN	0	0	60
G07	SYBR		Unkn	NTC	CREB1	NaN	0	0	NaN	NaN	0	0	60
G08	SYBR		Unkn	NTC	CREB1	35.4606	35.4606	0	NaN	NaN	NaN	0	60
G09	SYBR		Unkn	NTC	CREB1	33.818	33.818	0	NaN	NaN	NaN	0	60
G10	SYBR		Unkn	NTC	CXCL3	NaN	0	0	NaN	NaN	0	0	60
G11	SYBR		Unkn	NTC	CXCL3	NaN	0	0	NaN	NaN	0	0	60
G12	SYBR		Unkn	NTC	CXCL3	NaN	0	0	NaN	NaN	0	0	60
G13	SYBR		Unkn	NTC	CXCL5	NaN	0	0	NaN	NaN	0	0	60
G14	SYBR		Unkn	NTC	CXCL5	NaN	0	0	NaN	NaN	0	0	60
G15	SYBR		Unkn	NTC	CXCL5	NaN	0	0	NaN	NaN	0	0	60
G16	SYBR		Unkn	NTC	PPBP	NaN	0	0	NaN	NaN	0	0	60
G17	SYBR		Unkn	NTC	PPBP	NaN	0	0	NaN	NaN	0	0	60
G18	SYBR		Unkn	NTC	PPBP	NaN	0	0	NaN	NaN	0	0	60
G19	SYBR		Unkn			NaN	0	0	NaN	NaN	0	0	60
G20	SYBR		Unkn			NaN	0	0	NaN	NaN	0	0	60
G21	SYBR		Unkn			NaN	0	0	NaN	NaN	0	0	60
G22	SYBR		Unkn			NaN	0	0	NaN	NaN	0	0	60
G23	SYBR		Unkn			NaN	0	0	NaN	NaN	0	0	60
G24	SYBR		Unkn			NaN	0	0	NaN	NaN	0	0	60
H01	SYBR		Unkn			NaN	0	0	NaN	NaN	0	0	60
H02	SYBR		Unkn			NaN	0	0	NaN	NaN	0	0	60
H03	SYBR		Unkn			NaN	0	0	NaN	NaN	0	0	60
H04	SYBR		Unkn			NaN	0	0	NaN	NaN	0	0	60
H05	SYBR		Unkn			NaN	0	0	NaN	NaN	0	0	60
H06	SYBR		Unkn			NaN	0	0	NaN	NaN	0	0	60
H07	SYBR		Unkn			NaN	0	0	NaN	NaN	0	0	60
H08	SYBR		Unkn			NaN	0	0	NaN	NaN	0	0	60
H09	SYBR		Unkn			NaN	0	0	NaN	NaN	0	0	60
H10	SYBR		Unkn			NaN	0	0	NaN	NaN	0	0	60
H11	SYBR		Unkn			NaN	0	0	NaN	NaN	0	0	60
H12	SYBR		Unkn			NaN	0	0	NaN	NaN	0	0	60
H13	SYBR		Unkn			NaN	0	0	NaN	NaN	0	0	60
H14	SYBR		Unkn			NaN	0	0	NaN	NaN	0	0	60
H15	SYBR		Unkn			NaN	0	0	NaN	NaN	0	0	60
H16	SYBR		Unkn			NaN	0	0	NaN	NaN	0	0	60
H17	SYBR		Unkn			NaN	0	0	NaN	NaN	0	0	60
H18	SYBR		Unkn			NaN	0	0	NaN	NaN	0	0	60
H19	SYBR		Unkn			NaN	0	0	NaN	NaN	0	0	60
H20	SYBR		Unkn			NaN	0	0	NaN	NaN	0	0	60
H21	SYBR		Unkn			NaN	0	0	NaN	NaN	0	0	60
H22	SYBR		Unkn			NaN	0	0	NaN	NaN	0	0	60
H23	SYBR		Unkn			NaN	0	0	NaN	NaN	0	0	60
H24	SYBR		Unkn			NaN	0	0	NaN	NaN	0	0	60
I01	SYBR		Unkn			NaN	0	0	NaN	NaN	0	0	60
I02	SYBR		Unkn			NaN	0	0	NaN	NaN	0	0	60
I03	SYBR		Unkn			NaN	0	0	NaN	NaN	0	0	60
I04	SYBR		Unkn			NaN	0	0	NaN	NaN	0	0	60
I05	SYBR		Unkn			NaN	0	0	NaN	NaN	0	0	60
I06	SYBR		Unkn			NaN	0	0	NaN	NaN	0	0	60
I07	SYBR		Unkn			NaN	0	0	NaN	NaN	0	0	60
I08	SYBR		Unkn			NaN	0	0	NaN	NaN	0	0	60
I09	SYBR		Unkn			NaN	0	0	NaN	NaN	0	0	60
I10	SYBR		Unkn			NaN	0	0	NaN	NaN	0	0	60
I11	SYBR		Unkn			NaN	0	0	NaN	NaN	0	0	60
I12	SYBR		Unkn			NaN	0	0	NaN	NaN	0	0	60
I13	SYBR		Unkn			NaN	0	0	NaN	NaN	0	0	60
I14	SYBR		Unkn			NaN	0	0	NaN	NaN	0	0	60
I15	SYBR		Unkn			NaN	0	0	NaN	NaN	0	0	60
I16	SYBR		Unkn			NaN	0	0	NaN	NaN	0	0	60
I17	SYBR		Unkn			NaN	0	0	NaN	NaN	0	0	60
I18	SYBR		Unkn			NaN	0	0	NaN	NaN	0	0	60
I19	SYBR		Unkn			NaN	0	0	NaN	NaN	0	0	60
I20	SYBR		Unkn			NaN	0	0	NaN	NaN	0	0	60
I21	SYBR		Unkn			NaN	0	0	NaN	NaN	0	0	60
I22	SYBR		Unkn			NaN	0	0	NaN	NaN	0	0	60
I23	SYBR		Unkn			NaN	0	0	NaN	NaN	0	0	60
I24	SYBR		Unkn			NaN	0	0	NaN	NaN	0	0	60
J01	SYBR		Unkn			NaN	0	0	NaN	NaN	0	0	60
J02	SYBR		Unkn			NaN	0	0	NaN	NaN	0	0	60
J03	SYBR		Unkn			NaN	0	0	NaN	NaN	0	0	60
J04	SYBR		Unkn			NaN	0	0	NaN	NaN	0	0	60
J05	SYBR		Unkn			NaN	0	0	NaN	NaN	0	0	60
J06	SYBR		Unkn			NaN	0	0	NaN	NaN	0	0	60
J07	SYBR		Unkn			NaN	0	0	NaN	NaN	0	0	60
J08	SYBR		Unkn			NaN	0	0	NaN	NaN	0	0	60
J09	SYBR		Unkn			NaN	0	0	NaN	NaN	0	0	60
J10	SYBR		Unkn			NaN	0	0	NaN	NaN	0	0	60
J11	SYBR		Unkn			NaN	0	0	NaN	NaN	0	0	60
J12	SYBR		Unkn			NaN	0	0	NaN	NaN	0	0	60
J13	SYBR		Unkn			NaN	0	0	NaN	NaN	0	0	60
J14	SYBR		Unkn			NaN	0	0	NaN	NaN	0	0	60
J15	SYBR		Unkn			NaN	0	0	NaN	NaN	0	0	60
J16	SYBR		Unkn			NaN	0	0	NaN	NaN	0	0	60
J17	SYBR		Unkn			NaN	0	0	NaN	NaN	0	0	60
J18	SYBR		Unkn			NaN	0	0	NaN	NaN	0	0	60
J19	SYBR		Unkn			NaN	0	0	NaN	NaN	0	0	60
J20	SYBR		Unkn			NaN	0	0	NaN	NaN	0	0	60
J21	SYBR		Unkn			NaN	0	0	NaN	NaN	0	0	60
J22	SYBR		Unkn			NaN	0	0	NaN	NaN	0	0	60
J23	SYBR		Unkn			NaN	0	0	NaN	NaN	0	0	60
J24	SYBR		Unkn			NaN	0	0	NaN	NaN	0	0	60
K01	SYBR		Unkn			NaN	0	0	NaN	NaN	0	0	60
K02	SYBR		Unkn			NaN	0	0	NaN	NaN	0	0	60
K03	SYBR		Unkn			NaN	0	0	NaN	NaN	0	0	60
K04	SYBR		Unkn			NaN	0	0	NaN	NaN	0	0	60
K05	SYBR		Unkn			NaN	0	0	NaN	NaN	0	0	60
K06	SYBR		Unkn			NaN	0	0	NaN	NaN	0	0	60
K07	SYBR		Unkn			NaN	0	0	NaN	NaN	0	0	60
K08	SYBR		Unkn			NaN	0	0	NaN	NaN	0	0	60
K09	SYBR		Unkn			NaN	0	0	NaN	NaN	0	0	60
K10	SYBR		Unkn			NaN	0	0	NaN	NaN	0	0	60
K11	SYBR		Unkn			NaN	0	0	NaN	NaN	0	0	60
K12	SYBR		Unkn			NaN	0	0	NaN	NaN	0	0	60
K13	SYBR		Unkn			NaN	0	0	NaN	NaN	0	0	60
K14	SYBR		Unkn			NaN	0	0	NaN	NaN	0	0	60
K15	SYBR		Unkn			NaN	0	0	NaN	NaN	0	0	60
K16	SYBR		Unkn			NaN	0	0	NaN	NaN	0	0	60
K17	SYBR		Unkn			NaN	0	0	NaN	NaN	0	0	60
K18	SYBR		Unkn			NaN	0	0	NaN	NaN	0	0	60
K19	SYBR		Unkn			NaN	0	0	NaN	NaN	0	0	60
K20	SYBR		Unkn			NaN	0	0	NaN	NaN	0	0	60
K21	SYBR		Unkn			NaN	0	0	NaN	NaN	0	0	60
K22	SYBR		Unkn			NaN	0	0	NaN	NaN	0	0	60
K23	SYBR		Unkn			NaN	0	0	NaN	NaN	0	0	60
K24	SYBR		Unkn			NaN	0	0	NaN	NaN	0	0	60
L01	SYBR		Unkn			NaN	0	0	NaN	NaN	0	0	60
L02	SYBR		Unkn			NaN	0	0	NaN	NaN	0	0	60
L03	SYBR		Unkn			NaN	0	0	NaN	NaN	0	0	60
L04	SYBR		Unkn			NaN	0	0	NaN	NaN	0	0	60
L05	SYBR		Unkn			NaN	0	0	NaN	NaN	0	0	60
L06	SYBR		Unkn			NaN	0	0	NaN	NaN	0	0	60
L07	SYBR		Unkn			NaN	0	0	NaN	NaN	0	0	60
L08	SYBR		Unkn			NaN	0	0	NaN	NaN	0	0	60
L09	SYBR		Unkn			NaN	0	0	NaN	NaN	0	0	60
L10	SYBR		Unkn			NaN	0	0	NaN	NaN	0	0	60
L11	SYBR		Unkn			NaN	0	0	NaN	NaN	0	0	60
L12	SYBR		Unkn			NaN	0	0	NaN	NaN	0	0	60
L13	SYBR		Unkn			NaN	0	0	NaN	NaN	0	0	60
L14	SYBR		Unkn			NaN	0	0	NaN	NaN	0	0	60
L15	SYBR		Unkn			NaN	0	0	NaN	NaN	0	0	60
L16	SYBR		Unkn			NaN	0	0	NaN	NaN	0	0	60
L17	SYBR		Unkn			NaN	0	0	NaN	NaN	0	0	60
L18	SYBR		Unkn			NaN	0	0	NaN	NaN	0	0	60
L19	SYBR		Unkn			NaN	0	0	NaN	NaN	0	0	60
L20	SYBR		Unkn			NaN	0	0	NaN	NaN	0	0	60
L21	SYBR		Unkn			NaN	0	0	NaN	NaN	0	0	60
L22	SYBR		Unkn			NaN	0	0	NaN	NaN	0	0	60
L23	SYBR		Unkn			NaN	0	0	NaN	NaN	0	0	60
L24	SYBR		Unkn			NaN	0	0	NaN	NaN	0	0	60
M01	SYBR		Unkn			NaN	0	0	NaN	NaN	0	0	60
M02	SYBR		Unkn			NaN	0	0	NaN	NaN	0	0	60
M03	SYBR		Unkn			NaN	0	0	NaN	NaN	0	0	60
M04	SYBR		Unkn			NaN	0	0	NaN	NaN	0	0	60
M05	SYBR		Unkn			NaN	0	0	NaN	NaN	0	0	60
M06	SYBR		Unkn			NaN	0	0	NaN	NaN	0	0	60
M07	SYBR		Unkn			NaN	0	0	NaN	NaN	0	0	60
M08	SYBR		Unkn			NaN	0	0	NaN	NaN	0	0	60
M09	SYBR		Unkn			NaN	0	0	NaN	NaN	0	0	60
M10	SYBR		Unkn			NaN	0	0	NaN	NaN	0	0	60
M11	SYBR		Unkn			NaN	0	0	NaN	NaN	0	0	60
M12	SYBR		Unkn			NaN	0	0	NaN	NaN	0	0	60
M13	SYBR		Unkn			NaN	0	0	NaN	NaN	0	0	60
M14	SYBR		Unkn			NaN	0	0	NaN	NaN	0	0	60
M15	SYBR		Unkn			NaN	0	0	NaN	NaN	0	0	60
M16	SYBR		Unkn			NaN	0	0	NaN	NaN	0	0	60
M17	SYBR		Unkn			NaN	0	0	NaN	NaN	0	0	60
M18	SYBR		Unkn			NaN	0	0	NaN	NaN	0	0	60
M19	SYBR		Unkn			NaN	0	0	NaN	NaN	0	0	60
M20	SYBR		Unkn			NaN	0	0	NaN	NaN	0	0	60
M21	SYBR		Unkn			NaN	0	0	NaN	NaN	0	0	60
M22	SYBR		Unkn			NaN	0	0	NaN	NaN	0	0	60
M23	SYBR		Unkn			NaN	0	0	NaN	NaN	0	0	60
M24	SYBR		Unkn			NaN	0	0	NaN	NaN	0	0	60
N01	SYBR		Unkn			NaN	0	0	NaN	NaN	0	0	60
N02	SYBR		Unkn			NaN	0	0	NaN	NaN	0	0	60
N03	SYBR		Unkn			NaN	0	0	NaN	NaN	0	0	60
N04	SYBR		Unkn			NaN	0	0	NaN	NaN	0	0	60
N05	SYBR		Unkn			NaN	0	0	NaN	NaN	0	0	60
N06	SYBR		Unkn			NaN	0	0	NaN	NaN	0	0	60
N07	SYBR		Unkn			NaN	0	0	NaN	NaN	0	0	60
N08	SYBR		Unkn			NaN	0	0	NaN	NaN	0	0	60
N09	SYBR		Unkn			NaN	0	0	NaN	NaN	0	0	60
N10	SYBR		Unkn			NaN	0	0	NaN	NaN	0	0	60
N11	SYBR		Unkn			NaN	0	0	NaN	NaN	0	0	60
N12	SYBR		Unkn			NaN	0	0	NaN	NaN	0	0	60
N13	SYBR		Unkn			NaN	0	0	NaN	NaN	0	0	60
N14	SYBR		Unkn			NaN	0	0	NaN	NaN	0	0	60
N15	SYBR		Unkn			NaN	0	0	NaN	NaN	0	0	60
N16	SYBR		Unkn			NaN	0	0	NaN	NaN	0	0	60
N17	SYBR		Unkn			NaN	0	0	NaN	NaN	0	0	60
N18	SYBR		Unkn			NaN	0	0	NaN	NaN	0	0	60
N19	SYBR		Unkn			NaN	0	0	NaN	NaN	0	0	60
N20	SYBR		Unkn			NaN	0	0	NaN	NaN	0	0	60
N21	SYBR		Unkn			NaN	0	0	NaN	NaN	0	0	60
N22	SYBR		Unkn			NaN	0	0	NaN	NaN	0	0	60
N23	SYBR		Unkn			NaN	0	0	NaN	NaN	0	0	60
N24	SYBR		Unkn			NaN	0	0	NaN	NaN	0	0	60
O01	SYBR		Unkn			NaN	0	0	NaN	NaN	0	0	60
O02	SYBR		Unkn			NaN	0	0	NaN	NaN	0	0	60
O03	SYBR		Unkn			NaN	0	0	NaN	NaN	0	0	60
O04	SYBR		Unkn			NaN	0	0	NaN	NaN	0	0	60
O05	SYBR		Unkn			NaN	0	0	NaN	NaN	0	0	60
O06	SYBR		Unkn			NaN	0	0	NaN	NaN	0	0	60
O07	SYBR		Unkn			NaN	0	0	NaN	NaN	0	0	60
O08	SYBR		Unkn			NaN	0	0	NaN	NaN	0	0	60
O09	SYBR		Unkn			NaN	0	0	NaN	NaN	0	0	60
O10	SYBR		Unkn			NaN	0	0	NaN	NaN	0	0	60
O11	SYBR		Unkn			NaN	0	0	NaN	NaN	0	0	60
O12	SYBR		Unkn			NaN	0	0	NaN	NaN	0	0	60
O13	SYBR		Unkn			NaN	0	0	NaN	NaN	0	0	60
O14	SYBR		Unkn			NaN	0	0	NaN	NaN	0	0	60
O15	SYBR		Unkn			NaN	0	0	NaN	NaN	0	0	60
O16	SYBR		Unkn			NaN	0	0	NaN	NaN	0	0	60
O17	SYBR		Unkn			NaN	0	0	NaN	NaN	0	0	60
O18	SYBR		Unkn			NaN	0	0	NaN	NaN	0	0	60
O19	SYBR		Unkn			NaN	0	0	NaN	NaN	0	0	60
O20	SYBR		Unkn			NaN	0	0	NaN	NaN	0	0	60
O21	SYBR		Unkn			NaN	0	0	NaN	NaN	0	0	60
O22	SYBR		Unkn			NaN	0	0	NaN	NaN	0	0	60
O23	SYBR		Unkn			NaN	0	0	NaN	NaN	0	0	60
O24	SYBR		Unkn			NaN	0	0	NaN	NaN	0	0	60
P01	SYBR		Unkn			NaN	0	0	NaN	NaN	0	0	60
P02	SYBR		Unkn			NaN	0	0	NaN	NaN	0	0	60
P03	SYBR		Unkn			NaN	0	0	NaN	NaN	0	0	60
P04	SYBR		Unkn			NaN	0	0	NaN	NaN	0	0	60
P05	SYBR		Unkn			NaN	0	0	NaN	NaN	0	0	60
P06	SYBR		Unkn			NaN	0	0	NaN	NaN	0	0	60
P07	SYBR		Unkn			NaN	0	0	NaN	NaN	0	0	60
P08	SYBR		Unkn			NaN	0	0	NaN	NaN	0	0	60
P09	SYBR		Unkn			NaN	0	0	NaN	NaN	0	0	60
P10	SYBR		Unkn			NaN	0	0	NaN	NaN	0	0	60
P11	SYBR		Unkn			NaN	0	0	NaN	NaN	0	0	60
P12	SYBR		Unkn			NaN	0	0	NaN	NaN	0	0	60
P13	SYBR		Unkn			NaN	0	0	NaN	NaN	0	0	60
P14	SYBR		Unkn			NaN	0	0	NaN	NaN	0	0	60
P15	SYBR		Unkn			NaN	0	0	NaN	NaN	0	0	60
P16	SYBR		Unkn			NaN	0	0	NaN	NaN	0	0	60
P17	SYBR		Unkn			NaN	0	0	NaN	NaN	0	0	60
P18	SYBR		Unkn			NaN	0	0	NaN	NaN	0	0	60
P19	SYBR		Unkn			NaN	0	0	NaN	NaN	0	0	60
P20	SYBR		Unkn			NaN	0	0	NaN	NaN	0	0	60
P21	SYBR		Unkn			NaN	0	0	NaN	NaN	0	0	60
P22	SYBR		Unkn			NaN	0	0	NaN	NaN	0	0	60
P23	SYBR		Unkn			NaN	0	0	NaN	NaN	0	0	60
P24	SYBR		Unkn			NaN	0	0	NaN	NaN	0	0	60

## Sheet: 07252024_LigandCombo_siCREB_QPC
Well	Fluor	Target	Content	Sample	Biological Set Name	Cq	Cq Mean	Cq Std. Dev	Starting Quantity (SQ)	Log Starting Quantity	SQ Mean	SQ Std. Dev	Set Point	Well Note
A01	SYBR		Unkn	EGF_SCR	GAPDH	18.0122	18.0122	0	NaN	NaN	NaN	0	60
A02	SYBR		Unkn	EGF_SCR	GAPDH	17.4494	17.4494	0	NaN	NaN	NaN	0	60
A03	SYBR		Unkn	EGF_SCR	GAPDH	18.0898	18.0898	0	NaN	NaN	NaN	0	60
A04	SYBR		Unkn	EGF_SCR	UBC	18.2764	18.2764	0	NaN	NaN	NaN	0	60
A05	SYBR		Unkn	EGF_SCR	UBC	18.6813	18.6813	0	NaN	NaN	NaN	0	60
A06	SYBR		Unkn	EGF_SCR	UBC	18.0445	18.0445	0	NaN	NaN	NaN	0	60
A07	SYBR		Unkn	EGF_SCR	CREB1	23.8149	23.8149	0	NaN	NaN	NaN	0	60
A08	SYBR		Unkn	EGF_SCR	CREB1	24.2341	24.2341	0	NaN	NaN	NaN	0	60
A09	SYBR		Unkn	EGF_SCR	CREB1	24.2793	24.2793	0	NaN	NaN	NaN	0	60
A10	SYBR		Unkn	EGF_SCR	CXCL3	27.3967	27.3967	0	NaN	NaN	NaN	0	60
A11	SYBR		Unkn	EGF_SCR	CXCL3	27.3105	27.3105	0	NaN	NaN	NaN	0	60
A12	SYBR		Unkn	EGF_SCR	CXCL3	27.6139	27.6139	0	NaN	NaN	NaN	0	60
A13	SYBR		Unkn	EGF_SCR	CXCL5	28.5756	28.5756	0	NaN	NaN	NaN	0	60
A14	SYBR		Unkn	EGF_SCR	CXCL5	28.7456	28.7456	0	NaN	NaN	NaN	0	60
A15	SYBR		Unkn	EGF_SCR	CXCL5	29.0762	29.0762	0	NaN	NaN	NaN	0	60
A16	SYBR		Unkn	EGF_SCR	PPBP	27.8553	27.8553	0	NaN	NaN	NaN	0	60
A17	SYBR		Unkn	EGF_SCR	PPBP	28.3597	28.3597	0	NaN	NaN	NaN	0	60
A18	SYBR		Unkn	EGF_SCR	PPBP	28.3554	28.3554	0	NaN	NaN	NaN	0	60
A19	SYBR		Unkn			NaN	0	0	NaN	NaN	0	0	60
A20	SYBR		Unkn			NaN	0	0	NaN	NaN	0	0	60
A21	SYBR		Unkn			NaN	0	0	NaN	NaN	0	0	60
A22	SYBR		Unkn			NaN	0	0	NaN	NaN	0	0	60
A23	SYBR		Unkn			NaN	0	0	NaN	NaN	0	0	60
A24	SYBR		Unkn			NaN	0	0	NaN	NaN	0	0	60
B01	SYBR		Unkn	OSM_SCR	GAPDH	18.3668	18.3668	0	NaN	NaN	NaN	0	60
B02	SYBR		Unkn	OSM_SCR	GAPDH	17.9524	17.9524	0	NaN	NaN	NaN	0	60
B03	SYBR		Unkn	OSM_SCR	GAPDH	18.2969	18.2969	0	NaN	NaN	NaN	0	60
B04	SYBR		Unkn	OSM_SCR	UBC	19.4933	19.4933	0	NaN	NaN	NaN	0	60
B05	SYBR		Unkn	OSM_SCR	UBC	18.9099	18.9099	0	NaN	NaN	NaN	0	60
B06	SYBR		Unkn	OSM_SCR	UBC	19.0513	19.0513	0	NaN	NaN	NaN	0	60
B07	SYBR		Unkn	OSM_SCR	CREB1	25.4079	25.4079	0	NaN	NaN	NaN	0	60
B08	SYBR		Unkn	OSM_SCR	CREB1	25.4883	25.4883	0	NaN	NaN	NaN	0	60
B09	SYBR		Unkn	OSM_SCR	CREB1	25.0997	25.0997	0	NaN	NaN	NaN	0	60
B10	SYBR		Unkn	OSM_SCR	CXCL3	25.2147	25.2147	0	NaN	NaN	NaN	0	60
B11	SYBR		Unkn	OSM_SCR	CXCL3	25.0362	25.0362	0	NaN	NaN	NaN	0	60
B12	SYBR		Unkn	OSM_SCR	CXCL3	25.5436	25.5436	0	NaN	NaN	NaN	0	60
B13	SYBR		Unkn	OSM_SCR	CXCL5	28.9357	28.9357	0	NaN	NaN	NaN	0	60
B14	SYBR		Unkn	OSM_SCR	CXCL5	29.1689	29.1689	0	NaN	NaN	NaN	0	60
B15	SYBR		Unkn	OSM_SCR	CXCL5	29.1915	29.1915	0	NaN	NaN	NaN	0	60
B16	SYBR		Unkn	OSM_SCR	PPBP	29.4526	29.4526	0	NaN	NaN	NaN	0	60
B17	SYBR		Unkn	OSM_SCR	PPBP	29.1669	29.1669	0	NaN	NaN	NaN	0	60
B18	SYBR		Unkn	OSM_SCR	PPBP	28.8959	28.8959	0	NaN	NaN	NaN	0	60
B19	SYBR		Unkn			NaN	0	0	NaN	NaN	0	0	60
B20	SYBR		Unkn			NaN	0	0	NaN	NaN	0	0	60
B21	SYBR		Unkn			NaN	0	0	NaN	NaN	0	0	60
B22	SYBR		Unkn			NaN	0	0	NaN	NaN	0	0	60
B23	SYBR		Unkn			NaN	0	0	NaN	NaN	0	0	60
B24	SYBR		Unkn			NaN	0	0	NaN	NaN	0	0	60
C01	SYBR		Unkn	EGF_OSM_SCR	GAPDH	18.0404	18.0404	0	NaN	NaN	NaN	0	60
C02	SYBR		Unkn	EGF_OSM_SCR	GAPDH	17.6988	17.6988	0	NaN	NaN	NaN	0	60
C03	SYBR		Unkn	EGF_OSM_SCR	GAPDH	17.4559	17.4559	0	NaN	NaN	NaN	0	60
C04	SYBR		Unkn	EGF_OSM_SCR	UBC	18.679	18.679	0	NaN	NaN	NaN	0	60
C05	SYBR		Unkn	EGF_OSM_SCR	UBC	18.4278	18.4278	0	NaN	NaN	NaN	0	60
C06	SYBR		Unkn	EGF_OSM_SCR	UBC	17.2489	17.2489	0	NaN	NaN	NaN	0	60
C07	SYBR		Unkn	EGF_OSM_SCR	CREB1	24.0935	24.0935	0	NaN	NaN	NaN	0	60
C08	SYBR		Unkn	EGF_OSM_SCR	CREB1	24.0875	24.0875	0	NaN	NaN	NaN	0	60
C09	SYBR		Unkn	EGF_OSM_SCR	CREB1	24.5756	24.5756	0	NaN	NaN	NaN	0	60
C10	SYBR		Unkn	EGF_OSM_SCR	CXCL3	23.2895	23.2895	0	NaN	NaN	NaN	0	60
C11	SYBR		Unkn	EGF_OSM_SCR	CXCL3	23.1652	23.1652	0	NaN	NaN	NaN	0	60
C12	SYBR		Unkn	EGF_OSM_SCR	CXCL3	23.2856	23.2856	0	NaN	NaN	NaN	0	60
C13	SYBR		Unkn	EGF_OSM_SCR	CXCL5	27.5093	27.5093	0	NaN	NaN	NaN	0	60
C14	SYBR		Unkn	EGF_OSM_SCR	CXCL5	27.5551	27.5551	0	NaN	NaN	NaN	0	60
C15	SYBR		Unkn	EGF_OSM_SCR	CXCL5	27.3104	27.3104	0	NaN	NaN	NaN	0	60
C16	SYBR		Unkn	EGF_OSM_SCR	PPBP	26.7702	26.7702	0	NaN	NaN	NaN	0	60
C17	SYBR		Unkn	EGF_OSM_SCR	PPBP	26.5129	26.5129	0	NaN	NaN	NaN	0	60
C18	SYBR		Unkn	EGF_OSM_SCR	PPBP	26.4854	26.4854	0	NaN	NaN	NaN	0	60
C19	SYBR		Unkn			NaN	0	0	NaN	NaN	0	0	60
C20	SYBR		Unkn			NaN	0	0	NaN	NaN	0	0	60
C21	SYBR		Unkn			NaN	0	0	NaN	NaN	0	0	60
C22	SYBR		Unkn			NaN	0	0	NaN	NaN	0	0	60
C23	SYBR		Unkn			NaN	0	0	NaN	NaN	0	0	60
C24	SYBR		Unkn			NaN	0	0	NaN	NaN	0	0	60
D01	SYBR		Unkn	EGF_CREB1	GAPDH	18.6755	18.6755	0	NaN	NaN	NaN	0	60
D02	SYBR		Unkn	EGF_CREB1	GAPDH	17.8577	17.8577	0	NaN	NaN	NaN	0	60
D03	SYBR		Unkn	EGF_CREB1	GAPDH	17.8997	17.8997	0	NaN	NaN	NaN	0	60
D04	SYBR		Unkn	EGF_CREB1	UBC	18.4922	18.4922	0	NaN	NaN	NaN	0	60
D05	SYBR		Unkn	EGF_CREB1	UBC	18.5092	18.5092	0	NaN	NaN	NaN	0	60
D06	SYBR		Unkn	EGF_CREB1	UBC	18.6064	18.6064	0	NaN	NaN	NaN	0	60
D07	SYBR		Unkn	EGF_CREB1	CREB1	25.258	25.258	0	NaN	NaN	NaN	0	60
D08	SYBR		Unkn	EGF_CREB1	CREB1	25.2007	25.2007	0	NaN	NaN	NaN	0	60
D09	SYBR		Unkn	EGF_CREB1	CREB1	25.0368	25.0368	0	NaN	NaN	NaN	0	60
D10	SYBR		Unkn	EGF_CREB1	CXCL3	27.4955	27.4955	0	NaN	NaN	NaN	0	60
D11	SYBR		Unkn	EGF_CREB1	CXCL3	27.6154	27.6154	0	NaN	NaN	NaN	0	60
D12	SYBR		Unkn	EGF_CREB1	CXCL3	28.107	28.107	0	NaN	NaN	NaN	0	60
D13	SYBR		Unkn	EGF_CREB1	CXCL5	29.0511	29.0511	0	NaN	NaN	NaN	0	60
D14	SYBR		Unkn	EGF_CREB1	CXCL5	29.0375	29.0375	0	NaN	NaN	NaN	0	60
D15	SYBR		Unkn	EGF_CREB1	CXCL5	29.3125	29.3125	0	NaN	NaN	NaN	0	60
D16	SYBR		Unkn	EGF_CREB1	PPBP	29.0437	29.0437	0	NaN	NaN	NaN	0	60
D17	SYBR		Unkn	EGF_CREB1	PPBP	28.8191	28.8191	0	NaN	NaN	NaN	0	60
D18	SYBR		Unkn	EGF_CREB1	PPBP	28.8553	28.8553	0	NaN	NaN	NaN	0	60
D19	SYBR		Unkn			NaN	0	0	NaN	NaN	0	0	60
D20	SYBR		Unkn			NaN	0	0	NaN	NaN	0	0	60
D21	SYBR		Unkn			NaN	0	0	NaN	NaN	0	0	60
D22	SYBR		Unkn			NaN	0	0	NaN	NaN	0	0	60
D23	SYBR		Unkn			NaN	0	0	NaN	NaN	0	0	60
D24	SYBR		Unkn			NaN	0	0	NaN	NaN	0	0	60
E01	SYBR		Unkn	OSM_CREB1	GAPDH	18.7901	18.7901	0	NaN	NaN	NaN	0	60
E02	SYBR		Unkn	OSM_CREB1	GAPDH	18.4071	18.4071	0	NaN	NaN	NaN	0	60
E03	SYBR		Unkn	OSM_CREB1	GAPDH	18.6574	18.6574	0	NaN	NaN	NaN	0	60
E04	SYBR		Unkn	OSM_CREB1	UBC	19.6749	19.6749	0	NaN	NaN	NaN	0	60
E05	SYBR		Unkn	OSM_CREB1	UBC	19.8415	19.8415	0	NaN	NaN	NaN	0	60
E06	SYBR		Unkn	OSM_CREB1	UBC	19.3338	19.3338	0	NaN	NaN	NaN	0	60
E07	SYBR		Unkn	OSM_CREB1	CREB1	25.8121	25.8121	0	NaN	NaN	NaN	0	60
E08	SYBR		Unkn	OSM_CREB1	CREB1	26.265	26.265	0	NaN	NaN	NaN	0	60
E09	SYBR		Unkn	OSM_CREB1	CREB1	26.231	26.231	0	NaN	NaN	NaN	0	60
E10	SYBR		Unkn	OSM_CREB1	CXCL3	26.0494	26.0494	0	NaN	NaN	NaN	0	60
E11	SYBR		Unkn	OSM_CREB1	CXCL3	26.0866	26.0866	0	NaN	NaN	NaN	0	60
E12	SYBR		Unkn	OSM_CREB1	CXCL3	26.2212	26.2212	0	NaN	NaN	NaN	0	60
E13	SYBR		Unkn	OSM_CREB1	CXCL5	29.2531	29.2531	0	NaN	NaN	NaN	0	60
E14	SYBR		Unkn	OSM_CREB1	CXCL5	29.4844	29.4844	0	NaN	NaN	NaN	0	60
E15	SYBR		Unkn	OSM_CREB1	CXCL5	29.2589	29.2589	0	NaN	NaN	NaN	0	60
E16	SYBR		Unkn	OSM_CREB1	PPBP	28.8939	28.8939	0	NaN	NaN	NaN	0	60
E17	SYBR		Unkn	OSM_CREB1	PPBP	29.0568	29.0568	0	NaN	NaN	NaN	0	60
E18	SYBR		Unkn	OSM_CREB1	PPBP	28.8625	28.8625	0	NaN	NaN	NaN	0	60
E19	SYBR		Unkn			NaN	0	0	NaN	NaN	0	0	60
E20	SYBR		Unkn			NaN	0	0	NaN	NaN	0	0	60
E21	SYBR		Unkn			NaN	0	0	NaN	NaN	0	0	60
E22	SYBR		Unkn			NaN	0	0	NaN	NaN	0	0	60
E23	SYBR		Unkn			NaN	0	0	NaN	NaN	0	0	60
E24	SYBR		Unkn			NaN	0	0	NaN	NaN	0	0	60
F01	SYBR		Unkn	EGF_OSM_CREB1	GAPDH	16.9316	16.9316	0	NaN	NaN	NaN	0	60
F02	SYBR		Unkn	EGF_OSM_CREB1	GAPDH	16.6758	16.6758	0	NaN	NaN	NaN	0	60
F03	SYBR		Unkn	EGF_OSM_CREB1	GAPDH	17.3067	17.3067	0	NaN	NaN	NaN	0	60
F04	SYBR		Unkn	EGF_OSM_CREB1	UBC	18.7982	18.7982	0	NaN	NaN	NaN	0	60
F05	SYBR		Unkn	EGF_OSM_CREB1	UBC	18.4714	18.4714	0	NaN	NaN	NaN	0	60
F06	SYBR		Unkn	EGF_OSM_CREB1	UBC	19.2647	19.2647	0	NaN	NaN	NaN	0	60
F07	SYBR		Unkn	EGF_OSM_CREB1	CREB1	24.4905	24.4905	0	NaN	NaN	NaN	0	60
F08	SYBR		Unkn	EGF_OSM_CREB1	CREB1	24.1957	24.1957	0	NaN	NaN	NaN	0	60
F09	SYBR		Unkn	EGF_OSM_CREB1	CREB1	24.7001	24.7001	0	NaN	NaN	NaN	0	60
F10	SYBR		Unkn	EGF_OSM_CREB1	CXCL3	24.1651	24.1651	0	NaN	NaN	NaN	0	60
F11	SYBR		Unkn	EGF_OSM_CREB1	CXCL3	24.2793	24.2793	0	NaN	NaN	NaN	0	60
F12	SYBR		Unkn	EGF_OSM_CREB1	CXCL3	24.475	24.475	0	NaN	NaN	NaN	0	60
F13	SYBR		Unkn	EGF_OSM_CREB1	CXCL5	28.3822	28.3822	0	NaN	NaN	NaN	0	60
F14	SYBR		Unkn	EGF_OSM_CREB1	CXCL5	28.3756	28.3756	0	NaN	NaN	NaN	0	60
F15	SYBR		Unkn	EGF_OSM_CREB1	CXCL5	28.2854	28.2854	0	NaN	NaN	NaN	0	60
F16	SYBR		Unkn	EGF_OSM_CREB1	PPBP	28.09	28.09	0	NaN	NaN	NaN	0	60
F17	SYBR		Unkn	EGF_OSM_CREB1	PPBP	28.5336	28.5336	0	NaN	NaN	NaN	0	60
F18	SYBR		Unkn	EGF_OSM_CREB1	PPBP	28.6517	28.6517	0	NaN	NaN	NaN	0	60
F19	SYBR		Unkn			NaN	0	0	NaN	NaN	0	0	60
F20	SYBR		Unkn			NaN	0	0	NaN	NaN	0	0	60
F21	SYBR		Unkn			NaN	0	0	NaN	NaN	0	0	60
F22	SYBR		Unkn			NaN	0	0	NaN	NaN	0	0	60
F23	SYBR		Unkn			NaN	0	0	NaN	NaN	0	0	60
F24	SYBR		Unkn			NaN	0	0	NaN	NaN	0	0	60
G01	SYBR		Unkn	NTC	GAPDH	NaN	0	0	NaN	NaN	0	0	60
G02	SYBR		Unkn	NTC	GAPDH	35.5106	35.5106	0	NaN	NaN	NaN	0	60
G03	SYBR		Unkn	NTC	GAPDH	36.9436	36.9436	0	NaN	NaN	NaN	0	60
G04	SYBR		Unkn	NTC	UBC	NaN	0	0	NaN	NaN	0	0	60
G05	SYBR		Unkn	NTC	UBC	38.2324	38.2324	0	NaN	NaN	NaN	0	60
G06	SYBR		Unkn	NTC	UBC	35.8568	35.8568	0	NaN	NaN	NaN	0	60
G07	SYBR		Unkn	NTC	CREB1	36.6809	36.6809	0	NaN	NaN	NaN	0	60
G08	SYBR		Unkn	NTC	CREB1	35.2115	35.2115	0	NaN	NaN	NaN	0	60
G09	SYBR		Unkn	NTC	CREB1	NaN	0	0	NaN	NaN	0	0	60
G10	SYBR		Unkn	NTC	CXCL3	NaN	0	0	NaN	NaN	0	0	60
G11	SYBR		Unkn	NTC	CXCL3	NaN	0	0	NaN	NaN	0	0	60
G12	SYBR		Unkn	NTC	CXCL3	NaN	0	0	NaN	NaN	0	0	60
G13	SYBR		Unkn	NTC	CXCL5	NaN	0	0	NaN	NaN	0	0	60
G14	SYBR		Unkn	NTC	CXCL5	NaN	0	0	NaN	NaN	0	0	60
G15	SYBR		Unkn	NTC	CXCL5	NaN	0	0	NaN	NaN	0	0	60
G16	SYBR		Unkn	NTC	PPBP	NaN	0	0	NaN	NaN	0	0	60
G17	SYBR		Unkn	NTC	PPBP	44.163	44.163	0	NaN	NaN	NaN	0	60
G18	SYBR		Unkn	NTC	PPBP	NaN	0	0	NaN	NaN	0	0	60
G19	SYBR		Unkn			NaN	0	0	NaN	NaN	0	0	60
G20	SYBR		Unkn			NaN	0	0	NaN	NaN	0	0	60
G21	SYBR		Unkn			NaN	0	0	NaN	NaN	0	0	60
G22	SYBR		Unkn			NaN	0	0	NaN	NaN	0	0	60
G23	SYBR		Unkn			NaN	0	0	NaN	NaN	0	0	60
G24	SYBR		Unkn			NaN	0	0	NaN	NaN	0	0	60
H01	SYBR		Unkn			NaN	0	0	NaN	NaN	0	0	60
H02	SYBR		Unkn			NaN	0	0	NaN	NaN	0	0	60
H03	SYBR		Unkn			NaN	0	0	NaN	NaN	0	0	60
H04	SYBR		Unkn			NaN	0	0	NaN	NaN	0	0	60
H05	SYBR		Unkn			NaN	0	0	NaN	NaN	0	0	60
H06	SYBR		Unkn			NaN	0	0	NaN	NaN	0	0	60
H07	SYBR		Unkn			NaN	0	0	NaN	NaN	0	0	60
H08	SYBR		Unkn			NaN	0	0	NaN	NaN	0	0	60
H09	SYBR		Unkn			NaN	0	0	NaN	NaN	0	0	60
H10	SYBR		Unkn			NaN	0	0	NaN	NaN	0	0	60
H11	SYBR		Unkn			NaN	0	0	NaN	NaN	0	0	60
H12	SYBR		Unkn			NaN	0	0	NaN	NaN	0	0	60
H13	SYBR		Unkn			NaN	0	0	NaN	NaN	0	0	60
H14	SYBR		Unkn			NaN	0	0	NaN	NaN	0	0	60
H15	SYBR		Unkn			NaN	0	0	NaN	NaN	0	0	60
H16	SYBR		Unkn			NaN	0	0	NaN	NaN	0	0	60
H17	SYBR		Unkn			NaN	0	0	NaN	NaN	0	0	60
H18	SYBR		Unkn			NaN	0	0	NaN	NaN	0	0	60
H19	SYBR		Unkn			NaN	0	0	NaN	NaN	0	0	60
H20	SYBR		Unkn			NaN	0	0	NaN	NaN	0	0	60
H21	SYBR		Unkn			NaN	0	0	NaN	NaN	0	0	60
H22	SYBR		Unkn			NaN	0	0	NaN	NaN	0	0	60
H23	SYBR		Unkn			NaN	0	0	NaN	NaN	0	0	60
H24	SYBR		Unkn			NaN	0	0	NaN	NaN	0	0	60
I01	SYBR		Unkn			NaN	0	0	NaN	NaN	0	0	60
I02	SYBR		Unkn			NaN	0	0	NaN	NaN	0	0	60
I03	SYBR		Unkn			NaN	0	0	NaN	NaN	0	0	60
I04	SYBR		Unkn			NaN	0	0	NaN	NaN	0	0	60
I05	SYBR		Unkn			NaN	0	0	NaN	NaN	0	0	60
I06	SYBR		Unkn			NaN	0	0	NaN	NaN	0	0	60
I07	SYBR		Unkn			NaN	0	0	NaN	NaN	0	0	60
I08	SYBR		Unkn			NaN	0	0	NaN	NaN	0	0	60
I09	SYBR		Unkn			NaN	0	0	NaN	NaN	0	0	60
I10	SYBR		Unkn			NaN	0	0	NaN	NaN	0	0	60
I11	SYBR		Unkn			NaN	0	0	NaN	NaN	0	0	60
I12	SYBR		Unkn			NaN	0	0	NaN	NaN	0	0	60
I13	SYBR		Unkn			NaN	0	0	NaN	NaN	0	0	60
I14	SYBR		Unkn			NaN	0	0	NaN	NaN	0	0	60
I15	SYBR		Unkn			NaN	0	0	NaN	NaN	0	0	60
I16	SYBR		Unkn			NaN	0	0	NaN	NaN	0	0	60
I17	SYBR		Unkn			NaN	0	0	NaN	NaN	0	0	60
I18	SYBR		Unkn			NaN	0	0	NaN	NaN	0	0	60
I19	SYBR		Unkn			NaN	0	0	NaN	NaN	0	0	60
I20	SYBR		Unkn			NaN	0	0	NaN	NaN	0	0	60
I21	SYBR		Unkn			NaN	0	0	NaN	NaN	0	0	60
I22	SYBR		Unkn			NaN	0	0	NaN	NaN	0	0	60
I23	SYBR		Unkn			NaN	0	0	NaN	NaN	0	0	60
I24	SYBR		Unkn			NaN	0	0	NaN	NaN	0	0	60
J01	SYBR		Unkn			NaN	0	0	NaN	NaN	0	0	60
J02	SYBR		Unkn			NaN	0	0	NaN	NaN	0	0	60
J03	SYBR		Unkn			NaN	0	0	NaN	NaN	0	0	60
J04	SYBR		Unkn			NaN	0	0	NaN	NaN	0	0	60
J05	SYBR		Unkn			NaN	0	0	NaN	NaN	0	0	60
J06	SYBR		Unkn			NaN	0	0	NaN	NaN	0	0	60
J07	SYBR		Unkn			NaN	0	0	NaN	NaN	0	0	60
J08	SYBR		Unkn			NaN	0	0	NaN	NaN	0	0	60
J09	SYBR		Unkn			NaN	0	0	NaN	NaN	0	0	60
J10	SYBR		Unkn			NaN	0	0	NaN	NaN	0	0	60
J11	SYBR		Unkn			NaN	0	0	NaN	NaN	0	0	60
J12	SYBR		Unkn			NaN	0	0	NaN	NaN	0	0	60
J13	SYBR		Unkn			NaN	0	0	NaN	NaN	0	0	60
J14	SYBR		Unkn			NaN	0	0	NaN	NaN	0	0	60
J15	SYBR		Unkn			NaN	0	0	NaN	NaN	0	0	60
J16	SYBR		Unkn			NaN	0	0	NaN	NaN	0	0	60
J17	SYBR		Unkn			NaN	0	0	NaN	NaN	0	0	60
J18	SYBR		Unkn			NaN	0	0	NaN	NaN	0	0	60
J19	SYBR		Unkn			NaN	0	0	NaN	NaN	0	0	60
J20	SYBR		Unkn			NaN	0	0	NaN	NaN	0	0	60
J21	SYBR		Unkn			NaN	0	0	NaN	NaN	0	0	60
J22	SYBR		Unkn			NaN	0	0	NaN	NaN	0	0	60
J23	SYBR		Unkn			NaN	0	0	NaN	NaN	0	0	60
J24	SYBR		Unkn			NaN	0	0	NaN	NaN	0	0	60
K01	SYBR		Unkn			NaN	0	0	NaN	NaN	0	0	60
K02	SYBR		Unkn			NaN	0	0	NaN	NaN	0	0	60
K03	SYBR		Unkn			NaN	0	0	NaN	NaN	0	0	60
K04	SYBR		Unkn			NaN	0	0	NaN	NaN	0	0	60
K05	SYBR		Unkn			NaN	0	0	NaN	NaN	0	0	60
K06	SYBR		Unkn			NaN	0	0	NaN	NaN	0	0	60
K07	SYBR		Unkn			NaN	0	0	NaN	NaN	0	0	60
K08	SYBR		Unkn			NaN	0	0	NaN	NaN	0	0	60
K09	SYBR		Unkn			NaN	0	0	NaN	NaN	0	0	60
K10	SYBR		Unkn			NaN	0	0	NaN	NaN	0	0	60
K11	SYBR		Unkn			NaN	0	0	NaN	NaN	0	0	60
K12	SYBR		Unkn			NaN	0	0	NaN	NaN	0	0	60
K13	SYBR		Unkn			NaN	0	0	NaN	NaN	0	0	60
K14	SYBR		Unkn			NaN	0	0	NaN	NaN	0	0	60
K15	SYBR		Unkn			NaN	0	0	NaN	NaN	0	0	60
K16	SYBR		Unkn			NaN	0	0	NaN	NaN	0	0	60
K17	SYBR		Unkn			NaN	0	0	NaN	NaN	0	0	60
K18	SYBR		Unkn			NaN	0	0	NaN	NaN	0	0	60
K19	SYBR		Unkn			NaN	0	0	NaN	NaN	0	0	60
K20	SYBR		Unkn			NaN	0	0	NaN	NaN	0	0	60
K21	SYBR		Unkn			NaN	0	0	NaN	NaN	0	0	60
K22	SYBR		Unkn			NaN	0	0	NaN	NaN	0	0	60
K23	SYBR		Unkn			NaN	0	0	NaN	NaN	0	0	60
K24	SYBR		Unkn			NaN	0	0	NaN	NaN	0	0	60
L01	SYBR		Unkn			NaN	0	0	NaN	NaN	0	0	60
L02	SYBR		Unkn			NaN	0	0	NaN	NaN	0	0	60
L03	SYBR		Unkn			NaN	0	0	NaN	NaN	0	0	60
L04	SYBR		Unkn			NaN	0	0	NaN	NaN	0	0	60
L05	SYBR		Unkn			NaN	0	0	NaN	NaN	0	0	60
L06	SYBR		Unkn			NaN	0	0	NaN	NaN	0	0	60
L07	SYBR		Unkn			NaN	0	0	NaN	NaN	0	0	60
L08	SYBR		Unkn			NaN	0	0	NaN	NaN	0	0	60
L09	SYBR		Unkn			NaN	0	0	NaN	NaN	0	0	60
L10	SYBR		Unkn			NaN	0	0	NaN	NaN	0	0	60
L11	SYBR		Unkn			NaN	0	0	NaN	NaN	0	0	60
L12	SYBR		Unkn			NaN	0	0	NaN	NaN	0	0	60
L13	SYBR		Unkn			NaN	0	0	NaN	NaN	0	0	60
L14	SYBR		Unkn			NaN	0	0	NaN	NaN	0	0	60
L15	SYBR		Unkn			NaN	0	0	NaN	NaN	0	0	60
L16	SYBR		Unkn			NaN	0	0	NaN	NaN	0	0	60
L17	SYBR		Unkn			NaN	0	0	NaN	NaN	0	0	60
L18	SYBR		Unkn			NaN	0	0	NaN	NaN	0	0	60
L19	SYBR		Unkn			NaN	0	0	NaN	NaN	0	0	60
L20	SYBR		Unkn			NaN	0	0	NaN	NaN	0	0	60
L21	SYBR		Unkn			NaN	0	0	NaN	NaN	0	0	60
L22	SYBR		Unkn			NaN	0	0	NaN	NaN	0	0	60
L23	SYBR		Unkn			NaN	0	0	NaN	NaN	0	0	60
L24	SYBR		Unkn			NaN	0	0	NaN	NaN	0	0	60
M01	SYBR		Unkn			NaN	0	0	NaN	NaN	0	0	60
M02	SYBR		Unkn			NaN	0	0	NaN	NaN	0	0	60
M03	SYBR		Unkn			NaN	0	0	NaN	NaN	0	0	60
M04	SYBR		Unkn			NaN	0	0	NaN	NaN	0	0	60
M05	SYBR		Unkn			NaN	0	0	NaN	NaN	0	0	60
M06	SYBR		Unkn			NaN	0	0	NaN	NaN	0	0	60
M07	SYBR		Unkn			NaN	0	0	NaN	NaN	0	0	60
M08	SYBR		Unkn			NaN	0	0	NaN	NaN	0	0	60
M09	SYBR		Unkn			NaN	0	0	NaN	NaN	0	0	60
M10	SYBR		Unkn			NaN	0	0	NaN	NaN	0	0	60
M11	SYBR		Unkn			NaN	0	0	NaN	NaN	0	0	60
M12	SYBR		Unkn			NaN	0	0	NaN	NaN	0	0	60
M13	SYBR		Unkn			NaN	0	0	NaN	NaN	0	0	60
M14	SYBR		Unkn			NaN	0	0	NaN	NaN	0	0	60
M15	SYBR		Unkn			NaN	0	0	NaN	NaN	0	0	60
M16	SYBR		Unkn			NaN	0	0	NaN	NaN	0	0	60
M17	SYBR		Unkn			NaN	0	0	NaN	NaN	0	0	60
M18	SYBR		Unkn			NaN	0	0	NaN	NaN	0	0	60
M19	SYBR		Unkn			NaN	0	0	NaN	NaN	0	0	60
M20	SYBR		Unkn			NaN	0	0	NaN	NaN	0	0	60
M21	SYBR		Unkn			NaN	0	0	NaN	NaN	0	0	60
M22	SYBR		Unkn			NaN	0	0	NaN	NaN	0	0	60
M23	SYBR		Unkn			NaN	0	0	NaN	NaN	0	0	60
M24	SYBR		Unkn			NaN	0	0	NaN	NaN	0	0	60
N01	SYBR		Unkn			NaN	0	0	NaN	NaN	0	0	60
N02	SYBR		Unkn			NaN	0	0	NaN	NaN	0	0	60
N03	SYBR		Unkn			NaN	0	0	NaN	NaN	0	0	60
N04	SYBR		Unkn			NaN	0	0	NaN	NaN	0	0	60
N05	SYBR		Unkn			NaN	0	0	NaN	NaN	0	0	60
N06	SYBR		Unkn			NaN	0	0	NaN	NaN	0	0	60
N07	SYBR		Unkn			NaN	0	0	NaN	NaN	0	0	60
N08	SYBR		Unkn			NaN	0	0	NaN	NaN	0	0	60
N09	SYBR		Unkn			NaN	0	0	NaN	NaN	0	0	60
N10	SYBR		Unkn			NaN	0	0	NaN	NaN	0	0	60
N11	SYBR		Unkn			NaN	0	0	NaN	NaN	0	0	60
N12	SYBR		Unkn			NaN	0	0	NaN	NaN	0	0	60
N13	SYBR		Unkn			NaN	0	0	NaN	NaN	0	0	60
N14	SYBR		Unkn			NaN	0	0	NaN	NaN	0	0	60
N15	SYBR		Unkn			NaN	0	0	NaN	NaN	0	0	60
N16	SYBR		Unkn			NaN	0	0	NaN	NaN	0	0	60
N17	SYBR		Unkn			NaN	0	0	NaN	NaN	0	0	60
N18	SYBR		Unkn			NaN	0	0	NaN	NaN	0	0	60
N19	SYBR		Unkn			NaN	0	0	NaN	NaN	0	0	60
N20	SYBR		Unkn			NaN	0	0	NaN	NaN	0	0	60
N21	SYBR		Unkn			NaN	0	0	NaN	NaN	0	0	60
N22	SYBR		Unkn			NaN	0	0	NaN	NaN	0	0	60
N23	SYBR		Unkn			NaN	0	0	NaN	NaN	0	0	60
N24	SYBR		Unkn			NaN	0	0	NaN	NaN	0	0	60
O01	SYBR		Unkn			NaN	0	0	NaN	NaN	0	0	60
O02	SYBR		Unkn			NaN	0	0	NaN	NaN	0	0	60
O03	SYBR		Unkn			NaN	0	0	NaN	NaN	0	0	60
O04	SYBR		Unkn			NaN	0	0	NaN	NaN	0	0	60
O05	SYBR		Unkn			NaN	0	0	NaN	NaN	0	0	60
O06	SYBR		Unkn			NaN	0	0	NaN	NaN	0	0	60
O07	SYBR		Unkn			NaN	0	0	NaN	NaN	0	0	60
O08	SYBR		Unkn			NaN	0	0	NaN	NaN	0	0	60
O09	SYBR		Unkn			NaN	0	0	NaN	NaN	0	0	60
O10	SYBR		Unkn			NaN	0	0	NaN	NaN	0	0	60
O11	SYBR		Unkn			NaN	0	0	NaN	NaN	0	0	60
O12	SYBR		Unkn			NaN	0	0	NaN	NaN	0	0	60
O13	SYBR		Unkn			NaN	0	0	NaN	NaN	0	0	60
O14	SYBR		Unkn			NaN	0	0	NaN	NaN	0	0	60
O15	SYBR		Unkn			NaN	0	0	NaN	NaN	0	0	60
O16	SYBR		Unkn			NaN	0	0	NaN	NaN	0	0	60
O17	SYBR		Unkn			NaN	0	0	NaN	NaN	0	0	60
O18	SYBR		Unkn			NaN	0	0	NaN	NaN	0	0	60
O19	SYBR		Unkn			NaN	0	0	NaN	NaN	0	0	60
O20	SYBR		Unkn			NaN	0	0	NaN	NaN	0	0	60
O21	SYBR		Unkn			NaN	0	0	NaN	NaN	0	0	60
O22	SYBR		Unkn			NaN	0	0	NaN	NaN	0	0	60
O23	SYBR		Unkn			NaN	0	0	NaN	NaN	0	0	60
O24	SYBR		Unkn			NaN	0	0	NaN	NaN	0	0	60
P01	SYBR		Unkn			NaN	0	0	NaN	NaN	0	0	60
P02	SYBR		Unkn			NaN	0	0	NaN	NaN	0	0	60
P03	SYBR		Unkn			NaN	0	0	NaN	NaN	0	0	60
P04	SYBR		Unkn			NaN	0	0	NaN	NaN	0	0	60
P05	SYBR		Unkn			NaN	0	0	NaN	NaN	0	0	60
P06	SYBR		Unkn			NaN	0	0	NaN	NaN	0	0	60
P07	SYBR		Unkn			NaN	0	0	NaN	NaN	0	0	60
P08	SYBR		Unkn			NaN	0	0	NaN	NaN	0	0	60
P09	SYBR		Unkn			NaN	0	0	NaN	NaN	0	0	60
P10	SYBR		Unkn			NaN	0	0	NaN	NaN	0	0	60
P11	SYBR		Unkn			NaN	0	0	NaN	NaN	0	0	60
P12	SYBR		Unkn			NaN	0	0	NaN	NaN	0	0	60
P13	SYBR		Unkn			NaN	0	0	NaN	NaN	0	0	60
P14	SYBR		Unkn			NaN	0	0	NaN	NaN	0	0	60
P15	SYBR		Unkn			NaN	0	0	NaN	NaN	0	0	60
P16	SYBR		Unkn			NaN	0	0	NaN	NaN	0	0	60
P17	SYBR		Unkn			NaN	0	0	NaN	NaN	0	0	60
P18	SYBR		Unkn			NaN	0	0	NaN	NaN	0	0	60
P19	SYBR		Unkn			NaN	0	0	NaN	NaN	0	0	60
P20	SYBR		Unkn			NaN	0	0	NaN	NaN	0	0	60
P21	SYBR		Unkn			NaN	0	0	NaN	NaN	0	0	60
P22	SYBR		Unkn			NaN	0	0	NaN	NaN	0	0	60
P23	SYBR		Unkn			NaN	0	0	NaN	NaN	0	0	60
P24	SYBR		Unkn			NaN	0	0	NaN	NaN	0	0	60

## Sheet: 08152024_LigandCombo_siCREB_QPC
Well	Fluor	Target	Content	Sample	Biological Set Name	Cq	Cq Mean	Cq Std. Dev	Starting Quantity (SQ)	Log Starting Quantity	SQ Mean	SQ Std. Dev	Set Point	Well Note
A01	SYBR		Unkn	EGF_SCR	GAPDH	16.5779	16.5779	0	NaN	NaN	NaN	0	60
A02	SYBR		Unkn	EGF_SCR	GAPDH	16.6523	16.6523	0	NaN	NaN	NaN	0	60
A03	SYBR		Unkn	EGF_SCR	GAPDH	16.4607	16.4607	0	NaN	NaN	NaN	0	60
A04	SYBR		Unkn	EGF_SCR	UBC	16.2927	16.2927	0	NaN	NaN	NaN	0	60
A05	SYBR		Unkn	EGF_SCR	UBC	16.2469	16.2469	0	NaN	NaN	NaN	0	60
A06	SYBR		Unkn	EGF_SCR	UBC	16.2986	16.2986	0	NaN	NaN	NaN	0	60
A07	SYBR		Unkn	EGF_SCR	CREB1	23.1359	23.1359	0	NaN	NaN	NaN	0	60
A08	SYBR		Unkn	EGF_SCR	CREB1	23.2123	23.2123	0	NaN	NaN	NaN	0	60
A09	SYBR		Unkn	EGF_SCR	CREB1	23.1918	23.1918	0	NaN	NaN	NaN	0	60
A10	SYBR		Unkn	EGF_SCR	CXCL3	27.3022	27.3022	0	NaN	NaN	NaN	0	60
A11	SYBR		Unkn	EGF_SCR	CXCL3	27.2567	27.2567	0	NaN	NaN	NaN	0	60
A12	SYBR		Unkn	EGF_SCR	CXCL3	27.217	27.217	0	NaN	NaN	NaN	0	60
A13	SYBR		Unkn	EGF_SCR	CXCL5	29.3266	29.3266	0	NaN	NaN	NaN	0	60
A14	SYBR		Unkn	EGF_SCR	CXCL5	29.2676	29.2676	0	NaN	NaN	NaN	0	60
A15	SYBR		Unkn	EGF_SCR	CXCL5	29.3247	29.3247	0	NaN	NaN	NaN	0	60
A16	SYBR		Unkn	EGF_SCR	PPBP	28.3649	28.3649	0	NaN	NaN	NaN	0	60
A17	SYBR		Unkn	EGF_SCR	PPBP	28.3223	28.3223	0	NaN	NaN	NaN	0	60
A18	SYBR		Unkn	EGF_SCR	PPBP	28.3374	28.3374	0	NaN	NaN	NaN	0	60
A19	SYBR		Unkn			NaN	0	0	NaN	NaN	0	0	60
A20	SYBR		Unkn			NaN	0	0	NaN	NaN	0	0	60
A21	SYBR		Unkn			NaN	0	0	NaN	NaN	0	0	60
A22	SYBR		Unkn			NaN	0	0	NaN	NaN	0	0	60
A23	SYBR		Unkn			NaN	0	0	NaN	NaN	0	0	60
A24	SYBR		Unkn			NaN	0	0	NaN	NaN	0	0	60
B01	SYBR		Unkn	OSM_SCR	GAPDH	16.6654	16.6654	0	NaN	NaN	NaN	0	60
B02	SYBR		Unkn	OSM_SCR	GAPDH	16.5623	16.5623	0	NaN	NaN	NaN	0	60
B03	SYBR		Unkn	OSM_SCR	GAPDH	16.4662	16.4662	0	NaN	NaN	NaN	0	60
B04	SYBR		Unkn	OSM_SCR	UBC	16.9072	16.9072	0	NaN	NaN	NaN	0	60
B05	SYBR		Unkn	OSM_SCR	UBC	16.9288	16.9288	0	NaN	NaN	NaN	0	60
B06	SYBR		Unkn	OSM_SCR	UBC	16.973	16.973	0	NaN	NaN	NaN	0	60
B07	SYBR		Unkn	OSM_SCR	CREB1	23.7339	23.7339	0	NaN	NaN	NaN	0	60
B08	SYBR		Unkn	OSM_SCR	CREB1	23.7691	23.7691	0	NaN	NaN	NaN	0	60
B09	SYBR		Unkn	OSM_SCR	CREB1	23.7516	23.7516	0	NaN	NaN	NaN	0	60
B10	SYBR		Unkn	OSM_SCR	CXCL3	24.6504	24.6504	0	NaN	NaN	NaN	0	60
B11	SYBR		Unkn	OSM_SCR	CXCL3	24.5864	24.5864	0	NaN	NaN	NaN	0	60
B12	SYBR		Unkn	OSM_SCR	CXCL3	24.5654	24.5654	0	NaN	NaN	NaN	0	60
B13	SYBR		Unkn	OSM_SCR	CXCL5	28.6175	28.6175	0	NaN	NaN	NaN	0	60
B14	SYBR		Unkn	OSM_SCR	CXCL5	28.5481	28.5481	0	NaN	NaN	NaN	0	60
B15	SYBR		Unkn	OSM_SCR	CXCL5	28.6367	28.6367	0	NaN	NaN	NaN	0	60
B16	SYBR		Unkn	OSM_SCR	PPBP	28.9549	28.9549	0	NaN	NaN	NaN	0	60
B17	SYBR		Unkn	OSM_SCR	PPBP	28.9654	28.9654	0	NaN	NaN	NaN	0	60
B18	SYBR		Unkn	OSM_SCR	PPBP	29.073	29.073	0	NaN	NaN	NaN	0	60
B19	SYBR		Unkn			NaN	0	0	NaN	NaN	0	0	60
B20	SYBR		Unkn			NaN	0	0	NaN	NaN	0	0	60
B21	SYBR		Unkn			NaN	0	0	NaN	NaN	0	0	60
B22	SYBR		Unkn			NaN	0	0	NaN	NaN	0	0	60
B23	SYBR		Unkn			NaN	0	0	NaN	NaN	0	0	60
B24	SYBR		Unkn			NaN	0	0	NaN	NaN	0	0	60
C01	SYBR		Unkn	EGF_OSM_SCR	GAPDH	16.1543	16.1543	0	NaN	NaN	NaN	0	60
C02	SYBR		Unkn	EGF_OSM_SCR	GAPDH	16.0782	16.0782	0	NaN	NaN	NaN	0	60
C03	SYBR		Unkn	EGF_OSM_SCR	GAPDH	16.0004	16.0004	0	NaN	NaN	NaN	0	60
C04	SYBR		Unkn	EGF_OSM_SCR	UBC	16.4073	16.4073	0	NaN	NaN	NaN	0	60
C05	SYBR		Unkn	EGF_OSM_SCR	UBC	16.3794	16.3794	0	NaN	NaN	NaN	0	60
C06	SYBR		Unkn	EGF_OSM_SCR	UBC	16.2155	16.2155	0	NaN	NaN	NaN	0	60
C07	SYBR		Unkn	EGF_OSM_SCR	CREB1	22.9197	22.9197	0	NaN	NaN	NaN	0	60
C08	SYBR		Unkn	EGF_OSM_SCR	CREB1	23.0953	23.0953	0	NaN	NaN	NaN	0	60
C09	SYBR		Unkn	EGF_OSM_SCR	CREB1	23.0496	23.0496	0	NaN	NaN	NaN	0	60
C10	SYBR		Unkn	EGF_OSM_SCR	CXCL3	23.309	23.309	0	NaN	NaN	NaN	0	60
C11	SYBR		Unkn	EGF_OSM_SCR	CXCL3	23.071	23.071	0	NaN	NaN	NaN	0	60
C12	SYBR		Unkn	EGF_OSM_SCR	CXCL3	23.1125	23.1125	0	NaN	NaN	NaN	0	60
C13	SYBR		Unkn	EGF_OSM_SCR	CXCL5	26.4036	26.4036	0	NaN	NaN	NaN	0	60
C14	SYBR		Unkn	EGF_OSM_SCR	CXCL5	26.5304	26.5304	0	NaN	NaN	NaN	0	60
C15	SYBR		Unkn	EGF_OSM_SCR	CXCL5	26.6173	26.6173	0	NaN	NaN	NaN	0	60
C16	SYBR		Unkn	EGF_OSM_SCR	PPBP	26.2221	26.2221	0	NaN	NaN	NaN	0	60
C17	SYBR		Unkn	EGF_OSM_SCR	PPBP	26.3513	26.3513	0	NaN	NaN	NaN	0	60
C18	SYBR		Unkn	EGF_OSM_SCR	PPBP	26.3475	26.3475	0	NaN	NaN	NaN	0	60
C19	SYBR		Unkn			NaN	0	0	NaN	NaN	0	0	60
C20	SYBR		Unkn			NaN	0	0	NaN	NaN	0	0	60
C21	SYBR		Unkn			NaN	0	0	NaN	NaN	0	0	60
C22	SYBR		Unkn			NaN	0	0	NaN	NaN	0	0	60
C23	SYBR		Unkn			NaN	0	0	NaN	NaN	0	0	60
C24	SYBR		Unkn			NaN	0	0	NaN	NaN	0	0	60
D01	SYBR		Unkn	EGF_CREB1	GAPDH	16.4812	16.4812	0	NaN	NaN	NaN	0	60
D02	SYBR		Unkn	EGF_CREB1	GAPDH	16.3736	16.3736	0	NaN	NaN	NaN	0	60
D03	SYBR		Unkn	EGF_CREB1	GAPDH	16.2779	16.2779	0	NaN	NaN	NaN	0	60
D04	SYBR		Unkn	EGF_CREB1	UBC	16.2193	16.2193	0	NaN	NaN	NaN	0	60
D05	SYBR		Unkn	EGF_CREB1	UBC	16.089	16.089	0	NaN	NaN	NaN	0	60
D06	SYBR		Unkn	EGF_CREB1	UBC	16.0379	16.0379	0	NaN	NaN	NaN	0	60
D07	SYBR		Unkn	EGF_CREB1	CREB1	23.4873	23.4873	0	NaN	NaN	NaN	0	60
D08	SYBR		Unkn	EGF_CREB1	CREB1	23.6802	23.6802	0	NaN	NaN	NaN	0	60
D09	SYBR		Unkn	EGF_CREB1	CREB1	23.6107	23.6107	0	NaN	NaN	NaN	0	60
D10	SYBR		Unkn	EGF_CREB1	CXCL3	26.738	26.738	0	NaN	NaN	NaN	0	60
D11	SYBR		Unkn	EGF_CREB1	CXCL3	26.872	26.872	0	NaN	NaN	NaN	0	60
D12	SYBR		Unkn	EGF_CREB1	CXCL3	26.8016	26.8016	0	NaN	NaN	NaN	0	60
D13	SYBR		Unkn	EGF_CREB1	CXCL5	29.5591	29.5591	0	NaN	NaN	NaN	0	60
D14	SYBR		Unkn	EGF_CREB1	CXCL5	29.2774	29.2774	0	NaN	NaN	NaN	0	60
D15	SYBR		Unkn	EGF_CREB1	CXCL5	29.5887	29.5887	0	NaN	NaN	NaN	0	60
D16	SYBR		Unkn	EGF_CREB1	PPBP	28.7629	28.7629	0	NaN	NaN	NaN	0	60
D17	SYBR		Unkn	EGF_CREB1	PPBP	28.5186	28.5186	0	NaN	NaN	NaN	0	60
D18	SYBR		Unkn	EGF_CREB1	PPBP	28.3981	28.3981	0	NaN	NaN	NaN	0	60
D19	SYBR		Unkn			NaN	0	0	NaN	NaN	0	0	60
D20	SYBR		Unkn			NaN	0	0	NaN	NaN	0	0	60
D21	SYBR		Unkn			NaN	0	0	NaN	NaN	0	0	60
D22	SYBR		Unkn			NaN	0	0	NaN	NaN	0	0	60
D23	SYBR		Unkn			NaN	0	0	NaN	NaN	0	0	60
D24	SYBR		Unkn			NaN	0	0	NaN	NaN	0	0	60
E01	SYBR		Unkn	OSM_CREB1	GAPDH	16.7749	16.7749	0	NaN	NaN	NaN	0	60
E02	SYBR		Unkn	OSM_CREB1	GAPDH	16.7069	16.7069	0	NaN	NaN	NaN	0	60
E03	SYBR		Unkn	OSM_CREB1	GAPDH	16.6109	16.6109	0	NaN	NaN	NaN	0	60
E04	SYBR		Unkn	OSM_CREB1	UBC	17.1382	17.1382	0	NaN	NaN	NaN	0	60
E05	SYBR		Unkn	OSM_CREB1	UBC	17.0931	17.0931	0	NaN	NaN	NaN	0	60
E06	SYBR		Unkn	OSM_CREB1	UBC	17.1412	17.1412	0	NaN	NaN	NaN	0	60
E07	SYBR		Unkn	OSM_CREB1	CREB1	24.5605	24.5605	0	NaN	NaN	NaN	0	60
E08	SYBR		Unkn	OSM_CREB1	CREB1	24.7394	24.7394	0	NaN	NaN	NaN	0	60
E09	SYBR		Unkn	OSM_CREB1	CREB1	24.5681	24.5681	0	NaN	NaN	NaN	0	60
E10	SYBR		Unkn	OSM_CREB1	CXCL3	25.5745	25.5745	0	NaN	NaN	NaN	0	60
E11	SYBR		Unkn	OSM_CREB1	CXCL3	25.5697	25.5697	0	NaN	NaN	NaN	0	60
E12	SYBR		Unkn	OSM_CREB1	CXCL3	25.5459	25.5459	0	NaN	NaN	NaN	0	60
E13	SYBR		Unkn	OSM_CREB1	CXCL5	28.4679	28.4679	0	NaN	NaN	NaN	0	60
E14	SYBR		Unkn	OSM_CREB1	CXCL5	28.5011	28.5011	0	NaN	NaN	NaN	0	60
E15	SYBR		Unkn	OSM_CREB1	CXCL5	28.4553	28.4553	0	NaN	NaN	NaN	0	60
E16	SYBR		Unkn	OSM_CREB1	PPBP	28.625	28.625	0	NaN	NaN	NaN	0	60
E17	SYBR		Unkn	OSM_CREB1	PPBP	28.5694	28.5694	0	NaN	NaN	NaN	0	60
E18	SYBR		Unkn	OSM_CREB1	PPBP	28.1924	28.1924	0	NaN	NaN	NaN	0	60
E19	SYBR		Unkn			NaN	0	0	NaN	NaN	0	0	60
E20	SYBR		Unkn			NaN	0	0	NaN	NaN	0	0	60
E21	SYBR		Unkn			NaN	0	0	NaN	NaN	0	0	60
E22	SYBR		Unkn			NaN	0	0	NaN	NaN	0	0	60
E23	SYBR		Unkn			NaN	0	0	NaN	NaN	0	0	60
E24	SYBR		Unkn			NaN	0	0	NaN	NaN	0	0	60
F01	SYBR		Unkn	EGF_OSM_CREB1	GAPDH	16.397	16.397	0	NaN	NaN	NaN	0	60
F02	SYBR		Unkn	EGF_OSM_CREB1	GAPDH	16.2933	16.2933	0	NaN	NaN	NaN	0	60
F03	SYBR		Unkn	EGF_OSM_CREB1	GAPDH	16.1033	16.1033	0	NaN	NaN	NaN	0	60
F04	SYBR		Unkn	EGF_OSM_CREB1	UBC	16.4236	16.4236	0	NaN	NaN	NaN	0	60
F05	SYBR		Unkn	EGF_OSM_CREB1	UBC	16.4667	16.4667	0	NaN	NaN	NaN	0	60
F06	SYBR		Unkn	EGF_OSM_CREB1	UBC	16.3955	16.3955	0	NaN	NaN	NaN	0	60
F07	SYBR		Unkn	EGF_OSM_CREB1	CREB1	23.4422	23.4422	0	NaN	NaN	NaN	0	60
F08	SYBR		Unkn	EGF_OSM_CREB1	CREB1	23.4828	23.4828	0	NaN	NaN	NaN	0	60
F09	SYBR		Unkn	EGF_OSM_CREB1	CREB1	23.4792	23.4792	0	NaN	NaN	NaN	0	60
F10	SYBR		Unkn	EGF_OSM_CREB1	CXCL3	23.5146	23.5146	0	NaN	NaN	NaN	0	60
F11	SYBR		Unkn	EGF_OSM_CREB1	CXCL3	23.4844	23.4844	0	NaN	NaN	NaN	0	60
F12	SYBR		Unkn	EGF_OSM_CREB1	CXCL3	23.6092	23.6092	0	NaN	NaN	NaN	0	60
F13	SYBR		Unkn	EGF_OSM_CREB1	CXCL5	27.3361	27.3361	0	NaN	NaN	NaN	0	60
F14	SYBR		Unkn	EGF_OSM_CREB1	CXCL5	27.3828	27.3828	0	NaN	NaN	NaN	0	60
F15	SYBR		Unkn	EGF_OSM_CREB1	CXCL5	27.3133	27.3133	0	NaN	NaN	NaN	0	60
F16	SYBR		Unkn	EGF_OSM_CREB1	PPBP	27.5718	27.5718	0	NaN	NaN	NaN	0	60
F17	SYBR		Unkn	EGF_OSM_CREB1	PPBP	27.332	27.332	0	NaN	NaN	NaN	0	60
F18	SYBR		Unkn	EGF_OSM_CREB1	PPBP	27.3658	27.3658	0	NaN	NaN	NaN	0	60
F19	SYBR		Unkn			NaN	0	0	NaN	NaN	0	0	60
F20	SYBR		Unkn			NaN	0	0	NaN	NaN	0	0	60
F21	SYBR		Unkn			NaN	0	0	NaN	NaN	0	0	60
F22	SYBR		Unkn			NaN	0	0	NaN	NaN	0	0	60
F23	SYBR		Unkn			NaN	0	0	NaN	NaN	0	0	60
F24	SYBR		Unkn			NaN	0	0	NaN	NaN	0	0	60
G01	SYBR		Unkn	NTC	GAPDH	31.0506	31.0506	0	NaN	NaN	NaN	0	60
G02	SYBR		Unkn	NTC	GAPDH	NaN	0	0	NaN	NaN	0	0	60
G03	SYBR		Unkn	NTC	GAPDH	NaN	0	0	NaN	NaN	0	0	60
G04	SYBR		Unkn	NTC	UBC	NaN	0	0	NaN	NaN	0	0	60
G05	SYBR		Unkn	NTC	UBC	NaN	0	0	NaN	NaN	0	0	60
G06	SYBR		Unkn	NTC	UBC	NaN	0	0	NaN	NaN	0	0	60
G07	SYBR		Unkn	NTC	CREB1	47.1394	47.1394	0	NaN	NaN	NaN	0	60
G08	SYBR		Unkn	NTC	CREB1	NaN	0	0	NaN	NaN	0	0	60
G09	SYBR		Unkn	NTC	CREB1	48.5362	48.5362	0	NaN	NaN	NaN	0	60
G10	SYBR		Unkn	NTC	CXCL3	NaN	0	0	NaN	NaN	0	0	60
G11	SYBR		Unkn	NTC	CXCL3	NaN	0	0	NaN	NaN	0	0	60
G12	SYBR		Unkn	NTC	CXCL3	NaN	0	0	NaN	NaN	0	0	60
G13	SYBR		Unkn	NTC	CXCL5	NaN	0	0	NaN	NaN	0	0	60
G14	SYBR		Unkn	NTC	CXCL5	NaN	0	0	NaN	NaN	0	0	60
G15	SYBR		Unkn	NTC	CXCL5	NaN	0	0	NaN	NaN	0	0	60
G16	SYBR		Unkn	NTC	PPBP	NaN	0	0	NaN	NaN	0	0	60
G17	SYBR		Unkn	NTC	PPBP	NaN	0	0	NaN	NaN	0	0	60
G18	SYBR		Unkn	NTC	PPBP	NaN	0	0	NaN	NaN	0	0	60
G19	SYBR		Unkn			NaN	0	0	NaN	NaN	0	0	60
G20	SYBR		Unkn			NaN	0	0	NaN	NaN	0	0	60
G21	SYBR		Unkn			NaN	0	0	NaN	NaN	0	0	60
G22	SYBR		Unkn			NaN	0	0	NaN	NaN	0	0	60
G23	SYBR		Unkn			NaN	0	0	NaN	NaN	0	0	60
G24	SYBR		Unkn			NaN	0	0	NaN	NaN	0	0	60
H01	SYBR		Unkn			NaN	0	0	NaN	NaN	0	0	60
H02	SYBR		Unkn			NaN	0	0	NaN	NaN	0	0	60
H03	SYBR		Unkn			NaN	0	0	NaN	NaN	0	0	60
H04	SYBR		Unkn			NaN	0	0	NaN	NaN	0	0	60
H05	SYBR		Unkn			NaN	0	0	NaN	NaN	0	0	60
H06	SYBR		Unkn			NaN	0	0	NaN	NaN	0	0	60
H07	SYBR		Unkn			NaN	0	0	NaN	NaN	0	0	60
H08	SYBR		Unkn			NaN	0	0	NaN	NaN	0	0	60
H09	SYBR		Unkn			NaN	0	0	NaN	NaN	0	0	60
H10	SYBR		Unkn			NaN	0	0	NaN	NaN	0	0	60
H11	SYBR		Unkn			NaN	0	0	NaN	NaN	0	0	60
H12	SYBR		Unkn			NaN	0	0	NaN	NaN	0	0	60
H13	SYBR		Unkn			NaN	0	0	NaN	NaN	0	0	60
H14	SYBR		Unkn			NaN	0	0	NaN	NaN	0	0	60
H15	SYBR		Unkn			NaN	0	0	NaN	NaN	0	0	60
H16	SYBR		Unkn			NaN	0	0	NaN	NaN	0	0	60
H17	SYBR		Unkn			NaN	0	0	NaN	NaN	0	0	60
H18	SYBR		Unkn			NaN	0	0	NaN	NaN	0	0	60
H19	SYBR		Unkn			NaN	0	0	NaN	NaN	0	0	60
H20	SYBR		Unkn			NaN	0	0	NaN	NaN	0	0	60
H21	SYBR		Unkn			NaN	0	0	NaN	NaN	0	0	60
H22	SYBR		Unkn			NaN	0	0	NaN	NaN	0	0	60
H23	SYBR		Unkn			NaN	0	0	NaN	NaN	0	0	60
H24	SYBR		Unkn			NaN	0	0	NaN	NaN	0	0	60
I01	SYBR		Unkn			NaN	0	0	NaN	NaN	0	0	60
I02	SYBR		Unkn			NaN	0	0	NaN	NaN	0	0	60
I03	SYBR		Unkn			NaN	0	0	NaN	NaN	0	0	60
I04	SYBR		Unkn			NaN	0	0	NaN	NaN	0	0	60
I05	SYBR		Unkn			NaN	0	0	NaN	NaN	0	0	60
I06	SYBR		Unkn			NaN	0	0	NaN	NaN	0	0	60
I07	SYBR		Unkn			NaN	0	0	NaN	NaN	0	0	60
I08	SYBR		Unkn			NaN	0	0	NaN	NaN	0	0	60
I09	SYBR		Unkn			NaN	0	0	NaN	NaN	0	0	60
I10	SYBR		Unkn			NaN	0	0	NaN	NaN	0	0	60
I11	SYBR		Unkn			NaN	0	0	NaN	NaN	0	0	60
I12	SYBR		Unkn			NaN	0	0	NaN	NaN	0	0	60
I13	SYBR		Unkn			NaN	0	0	NaN	NaN	0	0	60
I14	SYBR		Unkn			NaN	0	0	NaN	NaN	0	0	60
I15	SYBR		Unkn			NaN	0	0	NaN	NaN	0	0	60
I16	SYBR		Unkn			NaN	0	0	NaN	NaN	0	0	60
I17	SYBR		Unkn			NaN	0	0	NaN	NaN	0	0	60
I18	SYBR		Unkn			NaN	0	0	NaN	NaN	0	0	60
I19	SYBR		Unkn			NaN	0	0	NaN	NaN	0	0	60
I20	SYBR		Unkn			NaN	0	0	NaN	NaN	0	0	60
I21	SYBR		Unkn			NaN	0	0	NaN	NaN	0	0	60
I22	SYBR		Unkn			NaN	0	0	NaN	NaN	0	0	60
I23	SYBR		Unkn			NaN	0	0	NaN	NaN	0	0	60
I24	SYBR		Unkn			NaN	0	0	NaN	NaN	0	0	60
J01	SYBR		Unkn			NaN	0	0	NaN	NaN	0	0	60
J02	SYBR		Unkn			NaN	0	0	NaN	NaN	0	0	60
J03	SYBR		Unkn			NaN	0	0	NaN	NaN	0	0	60
J04	SYBR		Unkn			NaN	0	0	NaN	NaN	0	0	60
J05	SYBR		Unkn			NaN	0	0	NaN	NaN	0	0	60
J06	SYBR		Unkn			NaN	0	0	NaN	NaN	0	0	60
J07	SYBR		Unkn			NaN	0	0	NaN	NaN	0	0	60
J08	SYBR		Unkn			NaN	0	0	NaN	NaN	0	0	60
J09	SYBR		Unkn			NaN	0	0	NaN	NaN	0	0	60
J10	SYBR		Unkn			NaN	0	0	NaN	NaN	0	0	60
J11	SYBR		Unkn			NaN	0	0	NaN	NaN	0	0	60
J12	SYBR		Unkn			NaN	0	0	NaN	NaN	0	0	60
J13	SYBR		Unkn			NaN	0	0	NaN	NaN	0	0	60
J14	SYBR		Unkn			NaN	0	0	NaN	NaN	0	0	60
J15	SYBR		Unkn			NaN	0	0	NaN	NaN	0	0	60
J16	SYBR		Unkn			NaN	0	0	NaN	NaN	0	0	60
J17	SYBR		Unkn			NaN	0	0	NaN	NaN	0	0	60
J18	SYBR		Unkn			NaN	0	0	NaN	NaN	0	0	60
J19	SYBR		Unkn			NaN	0	0	NaN	NaN	0	0	60
J20	SYBR		Unkn			NaN	0	0	NaN	NaN	0	0	60
J21	SYBR		Unkn			NaN	0	0	NaN	NaN	0	0	60
J22	SYBR		Unkn			NaN	0	0	NaN	NaN	0	0	60
J23	SYBR		Unkn			NaN	0	0	NaN	NaN	0	0	60
J24	SYBR		Unkn			NaN	0	0	NaN	NaN	0	0	60
K01	SYBR		Unkn			NaN	0	0	NaN	NaN	0	0	60
K02	SYBR		Unkn			NaN	0	0	NaN	NaN	0	0	60
K03	SYBR		Unkn			NaN	0	0	NaN	NaN	0	0	60
K04	SYBR		Unkn			NaN	0	0	NaN	NaN	0	0	60
K05	SYBR		Unkn			NaN	0	0	NaN	NaN	0	0	60
K06	SYBR		Unkn			NaN	0	0	NaN	NaN	0	0	60
K07	SYBR		Unkn			NaN	0	0	NaN	NaN	0	0	60
K08	SYBR		Unkn			NaN	0	0	NaN	NaN	0	0	60
K09	SYBR		Unkn			NaN	0	0	NaN	NaN	0	0	60
K10	SYBR		Unkn			NaN	0	0	NaN	NaN	0	0	60
K11	SYBR		Unkn			NaN	0	0	NaN	NaN	0	0	60
K12	SYBR		Unkn			NaN	0	0	NaN	NaN	0	0	60
K13	SYBR		Unkn			NaN	0	0	NaN	NaN	0	0	60
K14	SYBR		Unkn			NaN	0	0	NaN	NaN	0	0	60
K15	SYBR		Unkn			NaN	0	0	NaN	NaN	0	0	60
K16	SYBR		Unkn			NaN	0	0	NaN	NaN	0	0	60
K17	SYBR		Unkn			NaN	0	0	NaN	NaN	0	0	60
K18	SYBR		Unkn			NaN	0	0	NaN	NaN	0	0	60
K19	SYBR		Unkn			NaN	0	0	NaN	NaN	0	0	60
K20	SYBR		Unkn			NaN	0	0	NaN	NaN	0	0	60
K21	SYBR		Unkn			NaN	0	0	NaN	NaN	0	0	60
K22	SYBR		Unkn			NaN	0	0	NaN	NaN	0	0	60
K23	SYBR		Unkn			NaN	0	0	NaN	NaN	0	0	60
K24	SYBR		Unkn			NaN	0	0	NaN	NaN	0	0	60
L01	SYBR		Unkn			NaN	0	0	NaN	NaN	0	0	60
L02	SYBR		Unkn			NaN	0	0	NaN	NaN	0	0	60
L03	SYBR		Unkn			NaN	0	0	NaN	NaN	0	0	60
L04	SYBR		Unkn			NaN	0	0	NaN	NaN	0	0	60
L05	SYBR		Unkn			NaN	0	0	NaN	NaN	0	0	60
L06	SYBR		Unkn			NaN	0	0	NaN	NaN	0	0	60
L07	SYBR		Unkn			NaN	0	0	NaN	NaN	0	0	60
L08	SYBR		Unkn			NaN	0	0	NaN	NaN	0	0	60
L09	SYBR		Unkn			NaN	0	0	NaN	NaN	0	0	60
L10	SYBR		Unkn			NaN	0	0	NaN	NaN	0	0	60
L11	SYBR		Unkn			NaN	0	0	NaN	NaN	0	0	60
L12	SYBR		Unkn			NaN	0	0	NaN	NaN	0	0	60
L13	SYBR		Unkn			NaN	0	0	NaN	NaN	0	0	60
L14	SYBR		Unkn			NaN	0	0	NaN	NaN	0	0	60
L15	SYBR		Unkn			NaN	0	0	NaN	NaN	0	0	60
L16	SYBR		Unkn			NaN	0	0	NaN	NaN	0	0	60
L17	SYBR		Unkn			NaN	0	0	NaN	NaN	0	0	60
L18	SYBR		Unkn			NaN	0	0	NaN	NaN	0	0	60
L19	SYBR		Unkn			NaN	0	0	NaN	NaN	0	0	60
L20	SYBR		Unkn			NaN	0	0	NaN	NaN	0	0	60
L21	SYBR		Unkn			NaN	0	0	NaN	NaN	0	0	60
L22	SYBR		Unkn			NaN	0	0	NaN	NaN	0	0	60
L23	SYBR		Unkn			NaN	0	0	NaN	NaN	0	0	60
L24	SYBR		Unkn			NaN	0	0	NaN	NaN	0	0	60
M01	SYBR		Unkn			NaN	0	0	NaN	NaN	0	0	60
M02	SYBR		Unkn			NaN	0	0	NaN	NaN	0	0	60
M03	SYBR		Unkn			NaN	0	0	NaN	NaN	0	0	60
M04	SYBR		Unkn			NaN	0	0	NaN	NaN	0	0	60
M05	SYBR		Unkn			NaN	0	0	NaN	NaN	0	0	60
M06	SYBR		Unkn			NaN	0	0	NaN	NaN	0	0	60
M07	SYBR		Unkn			NaN	0	0	NaN	NaN	0	0	60
M08	SYBR		Unkn			NaN	0	0	NaN	NaN	0	0	60
M09	SYBR		Unkn			NaN	0	0	NaN	NaN	0	0	60
M10	SYBR		Unkn			NaN	0	0	NaN	NaN	0	0	60
M11	SYBR		Unkn			NaN	0	0	NaN	NaN	0	0	60
M12	SYBR		Unkn			NaN	0	0	NaN	NaN	0	0	60
M13	SYBR		Unkn			NaN	0	0	NaN	NaN	0	0	60
M14	SYBR		Unkn			NaN	0	0	NaN	NaN	0	0	60
M15	SYBR		Unkn			NaN	0	0	NaN	NaN	0	0	60
M16	SYBR		Unkn			NaN	0	0	NaN	NaN	0	0	60
M17	SYBR		Unkn			NaN	0	0	NaN	NaN	0	0	60
M18	SYBR		Unkn			NaN	0	0	NaN	NaN	0	0	60
M19	SYBR		Unkn			NaN	0	0	NaN	NaN	0	0	60
M20	SYBR		Unkn			NaN	0	0	NaN	NaN	0	0	60
M21	SYBR		Unkn			NaN	0	0	NaN	NaN	0	0	60
M22	SYBR		Unkn			NaN	0	0	NaN	NaN	0	0	60
M23	SYBR		Unkn			NaN	0	0	NaN	NaN	0	0	60
M24	SYBR		Unkn			NaN	0	0	NaN	NaN	0	0	60
N01	SYBR		Unkn			NaN	0	0	NaN	NaN	0	0	60
N02	SYBR		Unkn			NaN	0	0	NaN	NaN	0	0	60
N03	SYBR		Unkn			NaN	0	0	NaN	NaN	0	0	60
N04	SYBR		Unkn			NaN	0	0	NaN	NaN	0	0	60
N05	SYBR		Unkn			NaN	0	0	NaN	NaN	0	0	60
N06	SYBR		Unkn			NaN	0	0	NaN	NaN	0	0	60
N07	SYBR		Unkn			NaN	0	0	NaN	NaN	0	0	60
N08	SYBR		Unkn			NaN	0	0	NaN	NaN	0	0	60
N09	SYBR		Unkn			NaN	0	0	NaN	NaN	0	0	60
N10	SYBR		Unkn			NaN	0	0	NaN	NaN	0	0	60
N11	SYBR		Unkn			NaN	0	0	NaN	NaN	0	0	60
N12	SYBR		Unkn			NaN	0	0	NaN	NaN	0	0	60
N13	SYBR		Unkn			NaN	0	0	NaN	NaN	0	0	60
N14	SYBR		Unkn			NaN	0	0	NaN	NaN	0	0	60
N15	SYBR		Unkn			NaN	0	0	NaN	NaN	0	0	60
N16	SYBR		Unkn			NaN	0	0	NaN	NaN	0	0	60
N17	SYBR		Unkn			NaN	0	0	NaN	NaN	0	0	60
N18	SYBR		Unkn			NaN	0	0	NaN	NaN	0	0	60
N19	SYBR		Unkn			NaN	0	0	NaN	NaN	0	0	60
N20	SYBR		Unkn			NaN	0	0	NaN	NaN	0	0	60
N21	SYBR		Unkn			NaN	0	0	NaN	NaN	0	0	60
N22	SYBR		Unkn			NaN	0	0	NaN	NaN	0	0	60
N23	SYBR		Unkn			NaN	0	0	NaN	NaN	0	0	60
N24	SYBR		Unkn			NaN	0	0	NaN	NaN	0	0	60
O01	SYBR		Unkn			NaN	0	0	NaN	NaN	0	0	60
O02	SYBR		Unkn			NaN	0	0	NaN	NaN	0	0	60
O03	SYBR		Unkn			NaN	0	0	NaN	NaN	0	0	60
O04	SYBR		Unkn			NaN	0	0	NaN	NaN	0	0	60
O05	SYBR		Unkn			NaN	0	0	NaN	NaN	0	0	60
O06	SYBR		Unkn			NaN	0	0	NaN	NaN	0	0	60
O07	SYBR		Unkn			NaN	0	0	NaN	NaN	0	0	60
O08	SYBR		Unkn			NaN	0	0	NaN	NaN	0	0	60
O09	SYBR		Unkn			NaN	0	0	NaN	NaN	0	0	60
O10	SYBR		Unkn			NaN	0	0	NaN	NaN	0	0	60
O11	SYBR		Unkn			NaN	0	0	NaN	NaN	0	0	60
O12	SYBR		Unkn			NaN	0	0	NaN	NaN	0	0	60
O13	SYBR		Unkn			NaN	0	0	NaN	NaN	0	0	60
O14	SYBR		Unkn			NaN	0	0	NaN	NaN	0	0	60
O15	SYBR		Unkn			NaN	0	0	NaN	NaN	0	0	60
O16	SYBR		Unkn			NaN	0	0	NaN	NaN	0	0	60
O17	SYBR		Unkn			NaN	0	0	NaN	NaN	0	0	60
O18	SYBR		Unkn			NaN	0	0	NaN	NaN	0	0	60
O19	SYBR		Unkn			NaN	0	0	NaN	NaN	0	0	60
O20	SYBR		Unkn			NaN	0	0	NaN	NaN	0	0	60
O21	SYBR		Unkn			NaN	0	0	NaN	NaN	0	0	60
O22	SYBR		Unkn			NaN	0	0	NaN	NaN	0	0	60
O23	SYBR		Unkn			NaN	0	0	NaN	NaN	0	0	60
O24	SYBR		Unkn			NaN	0	0	NaN	NaN	0	0	60
P01	SYBR		Unkn			NaN	0	0	NaN	NaN	0	0	60
P02	SYBR		Unkn			NaN	0	0	NaN	NaN	0	0	60
P03	SYBR		Unkn			NaN	0	0	NaN	NaN	0	0	60
P04	SYBR		Unkn			NaN	0	0	NaN	NaN	0	0	60
P05	SYBR		Unkn			NaN	0	0	NaN	NaN	0	0	60
P06	SYBR		Unkn			NaN	0	0	NaN	NaN	0	0	60
P07	SYBR		Unkn			NaN	0	0	NaN	NaN	0	0	60
P08	SYBR		Unkn			NaN	0	0	NaN	NaN	0	0	60
P09	SYBR		Unkn			NaN	0	0	NaN	NaN	0	0	60
P10	SYBR		Unkn			NaN	0	0	NaN	NaN	0	0	60
P11	SYBR		Unkn			NaN	0	0	NaN	NaN	0	0	60
P12	SYBR		Unkn			NaN	0	0	NaN	NaN	0	0	60
P13	SYBR		Unkn			NaN	0	0	NaN	NaN	0	0	60
P14	SYBR		Unkn			NaN	0	0	NaN	NaN	0	0	60
P15	SYBR		Unkn			NaN	0	0	NaN	NaN	0	0	60
P16	SYBR		Unkn			NaN	0	0	NaN	NaN	0	0	60
P17	SYBR		Unkn			NaN	0	0	NaN	NaN	0	0	60
P18	SYBR		Unkn			NaN	0	0	NaN	NaN	0	0	60
P19	SYBR		Unkn			NaN	0	0	NaN	NaN	0	0	60
P20	SYBR		Unkn			NaN	0	0	NaN	NaN	0	0	60
P21	SYBR		Unkn			NaN	0	0	NaN	NaN	0	0	60
P22	SYBR		Unkn			NaN	0	0	NaN	NaN	0	0	60
P23	SYBR		Unkn			NaN	0	0	NaN	NaN	0	0	60
P24	SYBR		Unkn			NaN	0	0	NaN	NaN	0	0	60

## Sheet: 09192024_LigandCombo_siCREB_QPC
Well	Fluor	Target	Content	Sample	Biological Set Name	Cq	Cq Mean	Cq Std. Dev	Starting Quantity (SQ)	Log Starting Quantity	SQ Mean	SQ Std. Dev	Set Point	Well Note
A01	SYBR		Unkn	EGF_SCR	GAPDH	17.4575	17.4575	0	NaN	NaN	NaN	0	60
A02	SYBR		Unkn	OSM_SCR	GAPDH	19.0168	19.0168	0	NaN	NaN	NaN	0	60
A03	SYBR		Unkn	OSM_SCR	GAPDH	18.9857	18.9857	0	NaN	NaN	NaN	0	60
A04	SYBR		Unkn	EGF_SCR	UBC	18.9439	18.9439	0	NaN	NaN	NaN	0	60
A05	SYBR		Unkn	EGF_SCR	UBC	19.2972	19.2972	0	NaN	NaN	NaN	0	60
A06	SYBR		Unkn	EGF_SCR	UBC	19.5262	19.5262	0	NaN	NaN	NaN	0	60
A07	SYBR		Unkn	EGF_SCR	CREB1	24.1221	25.1221	0	NaN	NaN	NaN	0	60
A08	SYBR		Unkn	EGF_SCR	CREB1	25.0315	25.0315	0	NaN	NaN	NaN	0	60
A09	SYBR		Unkn	EGF_SCR	CREB1	24.6921	24.6921	0	NaN	NaN	NaN	0	60
A10	SYBR		Unkn	EGF_SCR	CXCL3	27.3802	27.3802	0	NaN	NaN	NaN	0	60
A11	SYBR		Unkn	EGF_SCR	CXCL3	27.7496	27.7496	0	NaN	NaN	NaN	0	60
A12	SYBR		Unkn	EGF_SCR	CXCL3	27.3139	27.3139	0	NaN	NaN	NaN	0	60
A13	SYBR		Unkn	EGF_SCR	CXCL5	27.949	27.949	0	NaN	NaN	NaN	0	60
A14	SYBR		Unkn	EGF_SCR	CXCL5	28.6193	28.6193	0	NaN	NaN	NaN	0	60
A15	SYBR		Unkn	EGF_SCR	CXCL5	28.3958	28.3958	0	NaN	NaN	NaN	0	60
A16	SYBR		Unkn	EGF_SCR	PPBP	28.1631	28.1631	0	NaN	NaN	NaN	0	60
A17	SYBR		Unkn	EGF_SCR	PPBP	28.0375	28.0375	0	NaN	NaN	NaN	0	60
A18	SYBR		Unkn	NTC	PPBP	33.5677	33.5677	0	NaN	NaN	NaN	0	60
A19	SYBR		Unkn			NaN	0	0	NaN	NaN	0	0	60
A20	SYBR		Unkn			NaN	0	0	NaN	NaN	0	0	60
A21	SYBR		Unkn			NaN	0	0	NaN	NaN	0	0	60
A22	SYBR		Unkn			NaN	0	0	NaN	NaN	0	0	60
A23	SYBR		Unkn			NaN	0	0	NaN	NaN	0	0	60
A24	SYBR		Unkn			NaN	0	0	NaN	NaN	0	0	60
B01	SYBR		Unkn	EGF_SCR	GAPDH	17.9587	17.9587	0	NaN	NaN	NaN	0	60
B02	SYBR		Unkn	EGF_OSM_SCR	GAPDH	17.8092	17.8092	0	NaN	NaN	NaN	0	60
B03	SYBR		Unkn	EGF_OSM_SCR	GAPDH	18.0235	18.0235	0	NaN	NaN	NaN	0	60
B04	SYBR		Unkn	OSM_SCR	UBC	19.6651	19.6651	0	NaN	NaN	NaN	0	60
B05	SYBR		Unkn	OSM_SCR	UBC	19.986	19.986	0	NaN	NaN	NaN	0	60
B06	SYBR		Unkn	OSM_SCR	UBC	19.6043	19.6043	0	NaN	NaN	NaN	0	60
B07	SYBR		Unkn	OSM_SCR	CREB1	25.5335	25.5335	0	NaN	NaN	NaN	0	60
B08	SYBR		Unkn	OSM_SCR	CREB1	25.2379	25.2379	0	NaN	NaN	NaN	0	60
B09	SYBR		Unkn	OSM_SCR	CREB1	25.3308	25.3308	0	NaN	NaN	NaN	0	60
B10	SYBR		Unkn	OSM_SCR	CXCL3	25.3117	25.3117	0	NaN	NaN	NaN	0	60
B11	SYBR		Unkn	OSM_SCR	CXCL3	25.2387	25.2387	0	NaN	NaN	NaN	0	60
B12	SYBR		Unkn	OSM_SCR	CXCL3	25.1533	25.1533	0	NaN	NaN	NaN	0	60
B13	SYBR		Unkn	OSM_SCR	CXCL5	28.4444	28.4444	0	NaN	NaN	NaN	0	60
B14	SYBR		Unkn	OSM_SCR	CXCL5	28.5415	28.5415	0	NaN	NaN	NaN	0	60
B15	SYBR		Unkn	OSM_SCR	CXCL5	28.6614	28.6614	0	NaN	NaN	NaN	0	60
B16	SYBR		Unkn	OSM_SCR	PPBP	28.4842	28.4842	0	NaN	NaN	NaN	0	60
B17	SYBR		Unkn	OSM_SCR	PPBP	28.4422	28.4422	0	NaN	NaN	NaN	0	60
B18	SYBR		Unkn	OSM_SCR	PPBP	28.5725	28.5725	0	NaN	NaN	NaN	0	60
B19	SYBR		Unkn			NaN	0	0	NaN	NaN	0	0	60
B20	SYBR		Unkn			NaN	0	0	NaN	NaN	0	0	60
B21	SYBR		Unkn			NaN	0	0	NaN	NaN	0	0	60
B22	SYBR		Unkn			NaN	0	0	NaN	NaN	0	0	60
B23	SYBR		Unkn			NaN	0	0	NaN	NaN	0	0	60
B24	SYBR		Unkn			NaN	0	0	NaN	NaN	0	0	60
C01	SYBR		Unkn	EGF_SCR	GAPDH	18.0643	18.0643	0	NaN	NaN	NaN	0	60
C02	SYBR		Unkn	EGF_CREB1	GAPDH	17.8185	17.8185	0	NaN	NaN	NaN	0	60
C03	SYBR		Unkn	EGF_CREB1	GAPDH	18.1223	18.1223	0	NaN	NaN	NaN	0	60
C04	SYBR		Unkn	EGF_OSM_SCR	UBC	19.0314	19.0314	0	NaN	NaN	NaN	0	60
C05	SYBR		Unkn	EGF_OSM_SCR	UBC	18.5216	18.5216	0	NaN	NaN	NaN	0	60
C06	SYBR		Unkn	EGF_OSM_SCR	UBC	18.5144	18.5144	0	NaN	NaN	NaN	0	60
C07	SYBR		Unkn	EGF_OSM_SCR	CREB1	25.0463	25.0463	0	NaN	NaN	NaN	0	60
C08	SYBR		Unkn	EGF_OSM_SCR	CREB1	24.288	24.288	0	NaN	NaN	NaN	0	60
C09	SYBR		Unkn	EGF_OSM_SCR	CREB1	24.9635	24.9635	0	NaN	NaN	NaN	0	60
C10	SYBR		Unkn	EGF_OSM_SCR	CXCL3	24.0934	24.0934	0	NaN	NaN	NaN	0	60
C11	SYBR		Unkn	EGF_OSM_SCR	CXCL3	23.9347	23.9347	0	NaN	NaN	NaN	0	60
C12	SYBR		Unkn	EGF_OSM_SCR	CXCL3	23.667	23.667	0	NaN	NaN	NaN	0	60
C13	SYBR		Unkn	EGF_OSM_SCR	CXCL5	26.6877	26.6877	0	NaN	NaN	NaN	0	60
C14	SYBR		Unkn	EGF_OSM_SCR	CXCL5	26.787	26.787	0	NaN	NaN	NaN	0	60
C15	SYBR		Unkn	EGF_OSM_SCR	CXCL5	26.5006	26.5006	0	NaN	NaN	NaN	0	60
C16	SYBR		Unkn	EGF_OSM_SCR	PPBP	27.3215	27.3215	0	NaN	NaN	NaN	0	60
C17	SYBR		Unkn	EGF_OSM_SCR	PPBP	27.1325	27.1325	0	NaN	NaN	NaN	0	60
C18	SYBR		Unkn	EGF_OSM_SCR	PPBP	27.8557	27.8557	0	NaN	NaN	NaN	0	60
C19	SYBR		Unkn			NaN	0	0	NaN	NaN	0	0	60
C20	SYBR		Unkn			NaN	0	0	NaN	NaN	0	0	60
C21	SYBR		Unkn			NaN	0	0	NaN	NaN	0	0	60
C22	SYBR		Unkn			NaN	0	0	NaN	NaN	0	0	60
C23	SYBR		Unkn			NaN	0	0	NaN	NaN	0	0	60
C24	SYBR		Unkn			NaN	0	0	NaN	NaN	0	0	60
D01	SYBR		Unkn	EGF_SCR	GAPDH	18.3116	18.3116	0	NaN	NaN	NaN	0	60
D02	SYBR		Unkn	OSM_CREB1	GAPDH	18.0415	18.0415	0	NaN	NaN	NaN	0	60
D03	SYBR		Unkn	OSM_CREB1	GAPDH	17.9834	17.9834	0	NaN	NaN	NaN	0	60
D04	SYBR		Unkn	EGF_CREB1	UBC	19.2661	19.2661	0	NaN	NaN	NaN	0	60
D05	SYBR		Unkn	EGF_CREB1	UBC	18.2098	18.2098	0	NaN	NaN	NaN	0	60
D06	SYBR		Unkn	EGF_CREB1	UBC	18.2161	18.2161	0	NaN	NaN	NaN	0	60
D07	SYBR		Unkn	EGF_CREB1	CREB1	25.8061	25.8061	0	NaN	NaN	NaN	0	60
D08	SYBR		Unkn	EGF_CREB1	CREB1	25.698	25.698	0	NaN	NaN	NaN	0	60
D09	SYBR		Unkn	EGF_CREB1	CREB1	25.4027	25.4027	0	NaN	NaN	NaN	0	60
D10	SYBR		Unkn	EGF_CREB1	CXCL3	26.4391	26.4391	0	NaN	NaN	NaN	0	60
D11	SYBR		Unkn	EGF_CREB1	CXCL3	26.3119	26.3119	0	NaN	NaN	NaN	0	60
D12	SYBR		Unkn	EGF_CREB1	CXCL3	26.9063	26.9063	0	NaN	NaN	NaN	0	60
D13	SYBR		Unkn	EGF_CREB1	CXCL5	29.0421	29.0421	0	NaN	NaN	NaN	0	60
D14	SYBR		Unkn	EGF_CREB1	CXCL5	29.1557	29.1557	0	NaN	NaN	NaN	0	60
D15	SYBR		Unkn	EGF_CREB1	CXCL5	28.778	28.778	0	NaN	NaN	NaN	0	60
D16	SYBR		Unkn	EGF_CREB1	PPBP	NaN	0	0	NaN	NaN	0	0	60
D17	SYBR		Unkn	EGF_CREB1	PPBP	28.5276	28.5276	0	NaN	NaN	NaN	0	60
D18	SYBR		Unkn	EGF_CREB1	PPBP	29.0618	29.0618	0	NaN	NaN	NaN	0	60
D19	SYBR		Unkn			NaN	0	0	NaN	NaN	0	0	60
D20	SYBR		Unkn			NaN	0	0	NaN	NaN	0	0	60
D21	SYBR		Unkn			NaN	0	0	NaN	NaN	0	0	60
D22	SYBR		Unkn			NaN	0	0	NaN	NaN	0	0	60
D23	SYBR		Unkn			NaN	0	0	NaN	NaN	0	0	60
D24	SYBR		Unkn			NaN	0	0	NaN	NaN	0	0	60
E01	SYBR		Unkn	EGF_SCR	GAPDH	18.0379	18.0379	0	NaN	NaN	NaN	0	60
E02	SYBR		Unkn	EGF_CREB1	GAPDH	17.6592	17.6592	0	NaN	NaN	NaN	0	60
E03	SYBR		Unkn	OSM_CREB1	GAPDH	17.4753	17.4753	0	NaN	NaN	NaN	0	60
E04	SYBR		Unkn	OSM_CREB1	UBC	19.5752	19.5752	0	NaN	NaN	NaN	0	60
E05	SYBR		Unkn	OSM_CREB1	UBC	19.5142	19.5142	0	NaN	NaN	NaN	0	60
E06	SYBR		Unkn	OSM_CREB1	UBC	18.9894	18.9894	0	NaN	NaN	NaN	0	60
E07	SYBR		Unkn	OSM_CREB1	CREB1	25.5	25.5	0	NaN	NaN	NaN	0	60
E08	SYBR		Unkn	OSM_CREB1	CREB1	25.3219	25.3219	0	NaN	NaN	NaN	0	60
E09	SYBR		Unkn	OSM_CREB1	CREB1	25.7865	25.7865	0	NaN	NaN	NaN	0	60
E10	SYBR		Unkn	OSM_CREB1	CXCL3	25.2958	25.2958	0	NaN	NaN	NaN	0	60
E11	SYBR		Unkn	OSM_CREB1	CXCL3	25.4938	25.4938	0	NaN	NaN	NaN	0	60
E12	SYBR		Unkn	OSM_CREB1	CXCL3	25.2937	25.2937	0	NaN	NaN	NaN	0	60
E13	SYBR		Unkn	OSM_CREB1	CXCL5	27.8984	27.8984	0	NaN	NaN	NaN	0	60
E14	SYBR		Unkn	OSM_CREB1	CXCL5	28.1876	28.1876	0	NaN	NaN	NaN	0	60
E15	SYBR		Unkn	OSM_CREB1	CXCL5	28.3766	28.3766	0	NaN	NaN	NaN	0	60
E16	SYBR		Unkn	OSM_CREB1	PPBP	28.3419	28.3419	0	NaN	NaN	NaN	0	60
E17	SYBR		Unkn	OSM_CREB1	PPBP	28.5577	28.5577	0	NaN	NaN	NaN	0	60
E18	SYBR		Unkn	OSM_CREB1	PPBP	28.385	28.385	0	NaN	NaN	NaN	0	60
E19	SYBR		Unkn			NaN	0	0	NaN	NaN	0	0	60
E20	SYBR		Unkn			NaN	0	0	NaN	NaN	0	0	60
E21	SYBR		Unkn			NaN	0	0	NaN	NaN	0	0	60
E22	SYBR		Unkn			NaN	0	0	NaN	NaN	0	0	60
E23	SYBR		Unkn			NaN	0	0	NaN	NaN	0	0	60
E24	SYBR		Unkn			NaN	0	0	NaN	NaN	0	0	60
F01	SYBR		Unkn	EGF_SCR	GAPDH	17.8055	17.8055	0	NaN	NaN	NaN	0	60
F02	SYBR		Unkn	EGF_OSM_CREB1	GAPDH	16.9787	16.9787	0	NaN	NaN	NaN	0	60
F03	SYBR		Unkn	EGF_OSM_CREB1	GAPDH	17.0768	17.0768	0	NaN	NaN	NaN	0	60
F04	SYBR		Unkn	EGF_OSM_CREB1	UBC	18.1817	18.1817	0	NaN	NaN	NaN	0	60
F05	SYBR		Unkn	EGF_OSM_CREB1	UBC	18.1092	18.1092	0	NaN	NaN	NaN	0	60
F06	SYBR		Unkn	EGF_OSM_CREB1	UBC	17.8674	17.8674	0	NaN	NaN	NaN	0	60
F07	SYBR		Unkn	EGF_OSM_CREB1	CREB1	25.2178	25.2178	0	NaN	NaN	NaN	0	60
F08	SYBR		Unkn	EGF_OSM_CREB1	CREB1	25.009	25.009	0	NaN	NaN	NaN	0	60
F09	SYBR		Unkn	EGF_OSM_CREB1	CREB1	25.1804	25.1804	0	NaN	NaN	NaN	0	60
F10	SYBR		Unkn	EGF_OSM_CREB1	CXCL3	24.0969	24.0969	0	NaN	NaN	NaN	0	60
F11	SYBR		Unkn	EGF_OSM_CREB1	CXCL3	23.8794	23.8794	0	NaN	NaN	NaN	0	60
F12	SYBR		Unkn	EGF_OSM_CREB1	CXCL3	24.1106	24.1106	0	NaN	NaN	NaN	0	60
F13	SYBR		Unkn	EGF_OSM_CREB1	CXCL5	27.1569	27.1569	0	NaN	NaN	NaN	0	60
F14	SYBR		Unkn	EGF_OSM_CREB1	CXCL5	27.0195	27.0195	0	NaN	NaN	NaN	0	60
F15	SYBR		Unkn	EGF_OSM_CREB1	CXCL5	27.1091	27.1091	0	NaN	NaN	NaN	0	60
F16	SYBR		Unkn	EGF_OSM_CREB1	PPBP	27.3189	27.3189	0	NaN	NaN	NaN	0	60
F17	SYBR		Unkn	EGF_OSM_CREB1	PPBP	27.3573	27.3573	0	NaN	NaN	NaN	0	60
F18	SYBR		Unkn	EGF_OSM_CREB1	PPBP	27.2442	27.2442	0	NaN	NaN	NaN	0	60
F19	SYBR		Unkn			NaN	0	0	NaN	NaN	0	0	60
F20	SYBR		Unkn			NaN	0	0	NaN	NaN	0	0	60
F21	SYBR		Unkn			NaN	0	0	NaN	NaN	0	0	60
F22	SYBR		Unkn			NaN	0	0	NaN	NaN	0	0	60
F23	SYBR		Unkn			NaN	0	0	NaN	NaN	0	0	60
F24	SYBR		Unkn			NaN	0	0	NaN	NaN	0	0	60
G01	SYBR		Unkn	EGF_SCR	GAPDH	18.2109	18.2109	0	NaN	NaN	NaN	0	60
G02	SYBR		Unkn	EGF_OSM_SCR	GAPDH	17.8971	17.8971	0	NaN	NaN	NaN	0	60
G03	SYBR		Unkn	EGF_OSM_CREB1	GAPDH	16.794	16.794	0	NaN	NaN	NaN	0	60
G04	SYBR		Unkn	NTC	UBC	NaN	0	0	NaN	NaN	0	0	60
G05	SYBR		Unkn	NTC	UBC	NaN	0	0	NaN	NaN	0	0	60
G06	SYBR		Unkn	NTC	UBC	NaN	0	0	NaN	NaN	0	0	60
G07	SYBR		Unkn	NTC	CREB1	NaN	0	0	NaN	NaN	0	0	60
G08	SYBR		Unkn	NTC	CREB1	NaN	0	0	NaN	NaN	0	0	60
G09	SYBR		Unkn	NTC	CREB1	NaN	0	0	NaN	NaN	0	0	60
G10	SYBR		Unkn	NTC	CXCL3	NaN	0	0	NaN	NaN	0	0	60
G11	SYBR		Unkn	NTC	CXCL3	35.1081	35.1081	0	NaN	NaN	NaN	0	60
G12	SYBR		Unkn	NTC	CXCL3	NaN	0	0	NaN	NaN	0	0	60
G13	SYBR		Unkn	NTC	CXCL5	NaN	0	0	NaN	NaN	0	0	60
G14	SYBR		Unkn	NTC	CXCL5	NaN	0	0	NaN	NaN	0	0	60
G15	SYBR		Unkn	NTC	CXCL5	NaN	0	0	NaN	NaN	0	0	60
G16	SYBR		Unkn	NTC	PPBP	NaN	0	0	NaN	NaN	0	0	60
G17	SYBR		Unkn	NTC	PPBP	NaN	0	0	NaN	NaN	0	0	60
G18	SYBR		Unkn	NTC	PPBP	NaN	0	0	NaN	NaN	0	0	60
G19	SYBR		Unkn			NaN	0	0	NaN	NaN	0	0	60
G20	SYBR		Unkn			NaN	0	0	NaN	NaN	0	0	60
G21	SYBR		Unkn			NaN	0	0	NaN	NaN	0	0	60
G22	SYBR		Unkn			NaN	0	0	NaN	NaN	0	0	60
G23	SYBR		Unkn			NaN	0	0	NaN	NaN	0	0	60
G24	SYBR		Unkn			NaN	0	0	NaN	NaN	0	0	60
H01	SYBR		Unkn			NaN	0	0	NaN	NaN	0	0	60
H02	SYBR		Unkn			NaN	0	0	NaN	NaN	0	0	60
H03	SYBR		Unkn			NaN	0	0	NaN	NaN	0	0	60
H04	SYBR		Unkn			NaN	0	0	NaN	NaN	0	0	60
H05	SYBR		Unkn			NaN	0	0	NaN	NaN	0	0	60
H06	SYBR		Unkn			NaN	0	0	NaN	NaN	0	0	60
H07	SYBR		Unkn			NaN	0	0	NaN	NaN	0	0	60
H08	SYBR		Unkn			NaN	0	0	NaN	NaN	0	0	60
H09	SYBR		Unkn			NaN	0	0	NaN	NaN	0	0	60
H10	SYBR		Unkn			NaN	0	0	NaN	NaN	0	0	60
H11	SYBR		Unkn			NaN	0	0	NaN	NaN	0	0	60
H12	SYBR		Unkn			NaN	0	0	NaN	NaN	0	0	60
H13	SYBR		Unkn			NaN	0	0	NaN	NaN	0	0	60
H14	SYBR		Unkn			NaN	0	0	NaN	NaN	0	0	60
H15	SYBR		Unkn			NaN	0	0	NaN	NaN	0	0	60
H16	SYBR		Unkn			NaN	0	0	NaN	NaN	0	0	60
H17	SYBR		Unkn			NaN	0	0	NaN	NaN	0	0	60
H18	SYBR		Unkn			NaN	0	0	NaN	NaN	0	0	60
H19	SYBR		Unkn			NaN	0	0	NaN	NaN	0	0	60
H20	SYBR		Unkn			NaN	0	0	NaN	NaN	0	0	60
H21	SYBR		Unkn			NaN	0	0	NaN	NaN	0	0	60
H22	SYBR		Unkn			NaN	0	0	NaN	NaN	0	0	60
H23	SYBR		Unkn			NaN	0	0	NaN	NaN	0	0	60
H24	SYBR		Unkn			NaN	0	0	NaN	NaN	0	0	60
I01	SYBR		Unkn			NaN	0	0	NaN	NaN	0	0	60
I02	SYBR		Unkn			NaN	0	0	NaN	NaN	0	0	60
I03	SYBR		Unkn			NaN	0	0	NaN	NaN	0	0	60
I04	SYBR		Unkn			NaN	0	0	NaN	NaN	0	0	60
I05	SYBR		Unkn			NaN	0	0	NaN	NaN	0	0	60
I06	SYBR		Unkn			NaN	0	0	NaN	NaN	0	0	60
I07	SYBR		Unkn			NaN	0	0	NaN	NaN	0	0	60
I08	SYBR		Unkn			NaN	0	0	NaN	NaN	0	0	60
I09	SYBR		Unkn			NaN	0	0	NaN	NaN	0	0	60
I10	SYBR		Unkn			NaN	0	0	NaN	NaN	0	0	60
I11	SYBR		Unkn			NaN	0	0	NaN	NaN	0	0	60
I12	SYBR		Unkn			NaN	0	0	NaN	NaN	0	0	60
I13	SYBR		Unkn			NaN	0	0	NaN	NaN	0	0	60
I14	SYBR		Unkn			NaN	0	0	NaN	NaN	0	0	60
I15	SYBR		Unkn			NaN	0	0	NaN	NaN	0	0	60
I16	SYBR		Unkn			NaN	0	0	NaN	NaN	0	0	60
I17	SYBR		Unkn			NaN	0	0	NaN	NaN	0	0	60
I18	SYBR		Unkn			NaN	0	0	NaN	NaN	0	0	60
I19	SYBR		Unkn			NaN	0	0	NaN	NaN	0	0	60
I20	SYBR		Unkn			NaN	0	0	NaN	NaN	0	0	60
I21	SYBR		Unkn			NaN	0	0	NaN	NaN	0	0	60
I22	SYBR		Unkn			NaN	0	0	NaN	NaN	0	0	60
I23	SYBR		Unkn			NaN	0	0	NaN	NaN	0	0	60
I24	SYBR		Unkn			NaN	0	0	NaN	NaN	0	0	60
J01	SYBR		Unkn			NaN	0	0	NaN	NaN	0	0	60
J02	SYBR		Unkn			NaN	0	0	NaN	NaN	0	0	60
J03	SYBR		Unkn			NaN	0	0	NaN	NaN	0	0	60
J04	SYBR		Unkn			NaN	0	0	NaN	NaN	0	0	60
J05	SYBR		Unkn			NaN	0	0	NaN	NaN	0	0	60
J06	SYBR		Unkn			NaN	0	0	NaN	NaN	0	0	60
J07	SYBR		Unkn			NaN	0	0	NaN	NaN	0	0	60
J08	SYBR		Unkn			NaN	0	0	NaN	NaN	0	0	60
J09	SYBR		Unkn			NaN	0	0	NaN	NaN	0	0	60
J10	SYBR		Unkn			NaN	0	0	NaN	NaN	0	0	60
J11	SYBR		Unkn			NaN	0	0	NaN	NaN	0	0	60
J12	SYBR		Unkn			NaN	0	0	NaN	NaN	0	0	60
J13	SYBR		Unkn			NaN	0	0	NaN	NaN	0	0	60
J14	SYBR		Unkn			NaN	0	0	NaN	NaN	0	0	60
J15	SYBR		Unkn			NaN	0	0	NaN	NaN	0	0	60
J16	SYBR		Unkn			NaN	0	0	NaN	NaN	0	0	60
J17	SYBR		Unkn			NaN	0	0	NaN	NaN	0	0	60
J18	SYBR		Unkn			NaN	0	0	NaN	NaN	0	0	60
J19	SYBR		Unkn			NaN	0	0	NaN	NaN	0	0	60
J20	SYBR		Unkn			NaN	0	0	NaN	NaN	0	0	60
J21	SYBR		Unkn			NaN	0	0	NaN	NaN	0	0	60
J22	SYBR		Unkn			NaN	0	0	NaN	NaN	0	0	60
J23	SYBR		Unkn			NaN	0	0	NaN	NaN	0	0	60
J24	SYBR		Unkn			NaN	0	0	NaN	NaN	0	0	60
K01	SYBR		Unkn			NaN	0	0	NaN	NaN	0	0	60
K02	SYBR		Unkn			NaN	0	0	NaN	NaN	0	0	60
K03	SYBR		Unkn			NaN	0	0	NaN	NaN	0	0	60
K04	SYBR		Unkn			NaN	0	0	NaN	NaN	0	0	60
K05	SYBR		Unkn			NaN	0	0	NaN	NaN	0	0	60
K06	SYBR		Unkn			NaN	0	0	NaN	NaN	0	0	60
K07	SYBR		Unkn			NaN	0	0	NaN	NaN	0	0	60
K08	SYBR		Unkn			NaN	0	0	NaN	NaN	0	0	60
K09	SYBR		Unkn			NaN	0	0	NaN	NaN	0	0	60
K10	SYBR		Unkn			NaN	0	0	NaN	NaN	0	0	60
K11	SYBR		Unkn			NaN	0	0	NaN	NaN	0	0	60
K12	SYBR		Unkn			NaN	0	0	NaN	NaN	0	0	60
K13	SYBR		Unkn			NaN	0	0	NaN	NaN	0	0	60
K14	SYBR		Unkn			NaN	0	0	NaN	NaN	0	0	60
K15	SYBR		Unkn			NaN	0	0	NaN	NaN	0	0	60
K16	SYBR		Unkn			NaN	0	0	NaN	NaN	0	0	60
K17	SYBR		Unkn			NaN	0	0	NaN	NaN	0	0	60
K18	SYBR		Unkn			NaN	0	0	NaN	NaN	0	0	60
K19	SYBR		Unkn			NaN	0	0	NaN	NaN	0	0	60
K20	SYBR		Unkn			NaN	0	0	NaN	NaN	0	0	60
K21	SYBR		Unkn			NaN	0	0	NaN	NaN	0	0	60
K22	SYBR		Unkn			NaN	0	0	NaN	NaN	0	0	60
K23	SYBR		Unkn			NaN	0	0	NaN	NaN	0	0	60
K24	SYBR		Unkn			NaN	0	0	NaN	NaN	0	0	60
L01	SYBR		Unkn			NaN	0	0	NaN	NaN	0	0	60
L02	SYBR		Unkn			NaN	0	0	NaN	NaN	0	0	60
L03	SYBR		Unkn			NaN	0	0	NaN	NaN	0	0	60
L04	SYBR		Unkn			NaN	0	0	NaN	NaN	0	0	60
L05	SYBR		Unkn			NaN	0	0	NaN	NaN	0	0	60
L06	SYBR		Unkn			NaN	0	0	NaN	NaN	0	0	60
L07	SYBR		Unkn			NaN	0	0	NaN	NaN	0	0	60
L08	SYBR		Unkn			NaN	0	0	NaN	NaN	0	0	60
L09	SYBR		Unkn			NaN	0	0	NaN	NaN	0	0	60
L10	SYBR		Unkn			NaN	0	0	NaN	NaN	0	0	60
L11	SYBR		Unkn			NaN	0	0	NaN	NaN	0	0	60
L12	SYBR		Unkn			NaN	0	0	NaN	NaN	0	0	60
L13	SYBR		Unkn			NaN	0	0	NaN	NaN	0	0	60
L14	SYBR		Unkn			NaN	0	0	NaN	NaN	0	0	60
L15	SYBR		Unkn			NaN	0	0	NaN	NaN	0	0	60
L16	SYBR		Unkn			NaN	0	0	NaN	NaN	0	0	60
L17	SYBR		Unkn			NaN	0	0	NaN	NaN	0	0	60
L18	SYBR		Unkn			NaN	0	0	NaN	NaN	0	0	60
L19	SYBR		Unkn			NaN	0	0	NaN	NaN	0	0	60
L20	SYBR		Unkn			NaN	0	0	NaN	NaN	0	0	60
L21	SYBR		Unkn			NaN	0	0	NaN	NaN	0	0	60
L22	SYBR		Unkn			NaN	0	0	NaN	NaN	0	0	60
L23	SYBR		Unkn			NaN	0	0	NaN	NaN	0	0	60
L24	SYBR		Unkn			NaN	0	0	NaN	NaN	0	0	60
M01	SYBR		Unkn			NaN	0	0	NaN	NaN	0	0	60
M02	SYBR		Unkn			NaN	0	0	NaN	NaN	0	0	60
M03	SYBR		Unkn			NaN	0	0	NaN	NaN	0	0	60
M04	SYBR		Unkn			NaN	0	0	NaN	NaN	0	0	60
M05	SYBR		Unkn			NaN	0	0	NaN	NaN	0	0	60
M06	SYBR		Unkn			NaN	0	0	NaN	NaN	0	0	60
M07	SYBR		Unkn			NaN	0	0	NaN	NaN	0	0	60
M08	SYBR		Unkn			NaN	0	0	NaN	NaN	0	0	60
M09	SYBR		Unkn			NaN	0	0	NaN	NaN	0	0	60
M10	SYBR		Unkn			NaN	0	0	NaN	NaN	0	0	60
M11	SYBR		Unkn			NaN	0	0	NaN	NaN	0	0	60
M12	SYBR		Unkn			NaN	0	0	NaN	NaN	0	0	60
M13	SYBR		Unkn			NaN	0	0	NaN	NaN	0	0	60
M14	SYBR		Unkn			NaN	0	0	NaN	NaN	0	0	60
M15	SYBR		Unkn			NaN	0	0	NaN	NaN	0	0	60
M16	SYBR		Unkn			NaN	0	0	NaN	NaN	0	0	60
M17	SYBR		Unkn			NaN	0	0	NaN	NaN	0	0	60
M18	SYBR		Unkn			NaN	0	0	NaN	NaN	0	0	60
M19	SYBR		Unkn			NaN	0	0	NaN	NaN	0	0	60
M20	SYBR		Unkn			NaN	0	0	NaN	NaN	0	0	60
M21	SYBR		Unkn			NaN	0	0	NaN	NaN	0	0	60
M22	SYBR		Unkn			NaN	0	0	NaN	NaN	0	0	60
M23	SYBR		Unkn			NaN	0	0	NaN	NaN	0	0	60
M24	SYBR		Unkn			NaN	0	0	NaN	NaN	0	0	60
N01	SYBR		Unkn			NaN	0	0	NaN	NaN	0	0	60
N02	SYBR		Unkn			NaN	0	0	NaN	NaN	0	0	60
N03	SYBR		Unkn			NaN	0	0	NaN	NaN	0	0	60
N04	SYBR		Unkn			NaN	0	0	NaN	NaN	0	0	60
N05	SYBR		Unkn			NaN	0	0	NaN	NaN	0	0	60
N06	SYBR		Unkn			NaN	0	0	NaN	NaN	0	0	60
N07	SYBR		Unkn			NaN	0	0	NaN	NaN	0	0	60
N08	SYBR		Unkn			NaN	0	0	NaN	NaN	0	0	60
N09	SYBR		Unkn			NaN	0	0	NaN	NaN	0	0	60
N10	SYBR		Unkn			NaN	0	0	NaN	NaN	0	0	60
N11	SYBR		Unkn			NaN	0	0	NaN	NaN	0	0	60
N12	SYBR		Unkn			NaN	0	0	NaN	NaN	0	0	60
N13	SYBR		Unkn			NaN	0	0	NaN	NaN	0	0	60
N14	SYBR		Unkn			NaN	0	0	NaN	NaN	0	0	60
N15	SYBR		Unkn			NaN	0	0	NaN	NaN	0	0	60
N16	SYBR		Unkn			NaN	0	0	NaN	NaN	0	0	60
N17	SYBR		Unkn			NaN	0	0	NaN	NaN	0	0	60
N18	SYBR		Unkn			NaN	0	0	NaN	NaN	0	0	60
N19	SYBR		Unkn			NaN	0	0	NaN	NaN	0	0	60
N20	SYBR		Unkn			NaN	0	0	NaN	NaN	0	0	60
N21	SYBR		Unkn			NaN	0	0	NaN	NaN	0	0	60
N22	SYBR		Unkn			NaN	0	0	NaN	NaN	0	0	60
N23	SYBR		Unkn			NaN	0	0	NaN	NaN	0	0	60
N24	SYBR		Unkn			NaN	0	0	NaN	NaN	0	0	60
O01	SYBR		Unkn			NaN	0	0	NaN	NaN	0	0	60
O02	SYBR		Unkn			NaN	0	0	NaN	NaN	0	0	60
O03	SYBR		Unkn			NaN	0	0	NaN	NaN	0	0	60
O04	SYBR		Unkn			NaN	0	0	NaN	NaN	0	0	60
O05	SYBR		Unkn			NaN	0	0	NaN	NaN	0	0	60
O06	SYBR		Unkn			NaN	0	0	NaN	NaN	0	0	60
O07	SYBR		Unkn			NaN	0	0	NaN	NaN	0	0	60
O08	SYBR		Unkn			NaN	0	0	NaN	NaN	0	0	60
O09	SYBR		Unkn			NaN	0	0	NaN	NaN	0	0	60
O10	SYBR		Unkn			NaN	0	0	NaN	NaN	0	0	60
O11	SYBR		Unkn			NaN	0	0	NaN	NaN	0	0	60
O12	SYBR		Unkn			NaN	0	0	NaN	NaN	0	0	60
O13	SYBR		Unkn			NaN	0	0	NaN	NaN	0	0	60
O14	SYBR		Unkn			NaN	0	0	NaN	NaN	0	0	60
O15	SYBR		Unkn			NaN	0	0	NaN	NaN	0	0	60
O16	SYBR		Unkn			NaN	0	0	NaN	NaN	0	0	60
O17	SYBR		Unkn			NaN	0	0	NaN	NaN	0	0	60
O18	SYBR		Unkn			NaN	0	0	NaN	NaN	0	0	60
O19	SYBR		Unkn			NaN	0	0	NaN	NaN	0	0	60
O20	SYBR		Unkn			NaN	0	0	NaN	NaN	0	0	60
O21	SYBR		Unkn			NaN	0	0	NaN	NaN	0	0	60
O22	SYBR		Unkn			NaN	0	0	NaN	NaN	0	0	60
O23	SYBR		Unkn			NaN	0	0	NaN	NaN	0	0	60
O24	SYBR		Unkn			NaN	0	0	NaN	NaN	0	0	60
P01	SYBR		Unkn			NaN	0	0	NaN	NaN	0	0	60
P02	SYBR		Unkn			NaN	0	0	NaN	NaN	0	0	60
P03	SYBR		Unkn			NaN	0	0	NaN	NaN	0	0	60
P04	SYBR		Unkn			NaN	0	0	NaN	NaN	0	0	60
P05	SYBR		Unkn			NaN	0	0	NaN	NaN	0	0	60
P06	SYBR		Unkn			NaN	0	0	NaN	NaN	0	0	60
P07	SYBR		Unkn			NaN	0	0	NaN	NaN	0	0	60
P08	SYBR		Unkn			NaN	0	0	NaN	NaN	0	0	60
P09	SYBR		Unkn			NaN	0	0	NaN	NaN	0	0	60
P10	SYBR		Unkn			NaN	0	0	NaN	NaN	0	0	60
P11	SYBR		Unkn			NaN	0	0	NaN	NaN	0	0	60
P12	SYBR		Unkn			NaN	0	0	NaN	NaN	0	0	60
P13	SYBR		Unkn			NaN	0	0	NaN	NaN	0	0	60
P14	SYBR		Unkn			NaN	0	0	NaN	NaN	0	0	60
P15	SYBR		Unkn			NaN	0	0	NaN	NaN	0	0	60
P16	SYBR		Unkn			NaN	0	0	NaN	NaN	0	0	60
P17	SYBR		Unkn			NaN	0	0	NaN	NaN	0	0	60
P18	SYBR		Unkn			NaN	0	0	NaN	NaN	0	0	60
P19	SYBR		Unkn			NaN	0	0	NaN	NaN	0	0	60
P20	SYBR		Unkn			NaN	0	0	NaN	NaN	0	0	60
P21	SYBR		Unkn			NaN	0	0	NaN	NaN	0	0	60
P22	SYBR		Unkn			NaN	0	0	NaN	NaN	0	0	60
P23	SYBR		Unkn			NaN	0	0	NaN	NaN	0	0	60
P24	SYBR		Unkn			NaN	0	0	NaN	NaN	0	0	60
