# Supplementary material for: Microenvironmental signals combine to induce non-additive molecular and phenotypic responses in mammary epithelial cells
Source: iScience. 2025 Aug 20;28(9):113407. doi: 10.1016/j.isci.2025.113407 (PMC12496203; doi:10.1016/j.isci.2025.113407)
Supplement: Table S5. ELISA absorbance values related to Figure 6 [file mmc5.xlsx]

## Sheet: ELISA_CXCL5
Standard	Standard	DuplicateSample	Sample	Condition	Replicate
1.93486	2.74814	0.0732968	0.0737002	siCREB1 - EGF+OSM	1
1.67991	2.38493	0.127837	0.126148	siSCR - EGF + OSM	1
1.41919	1.89859	0.0299641	0.0418029	siCREB1 - EGF	1
0.956701	1.12267	0.0317928	0.046327	siSCR - EGF	1
0.39229	0.512363	0.0851516	0.0684845	siCREB1 - EGF+OSM	2
0.133034	0.213424	0.124966	0.134657	siSCR - EGF + OSM	2
0.0806168	0.134193	0.0317928	0.0467061	siCREB1 - EGF	2
0.0732968	0.0973392	0.0306947	0.0493694	siSCR - EGF	2
0.0613645	0.0830845	0.092676	0.0777555	siCREB1 - EGF+OSM	3
0.0380685	0.0586268	0.111725	0.141208	siSCR - EGF + OSM	3
0.0321595	0.0317928	0.0410534	0.0474654	siCREB1 - EGF	3
		0.0497513	0.048226	siSCR - EGF	3

## Sheet: ELISA_CXCL3_Run1
Standard	Sample	Condition
1.23833	0.0864162	siCREB1 - EGF+OSM
0.582115	0.192906	siSCR - EGF + OSM
0.555425	0.0670046	siCREB1 - EGF
0.316457	0.0693354	siSCR - EGF
0.27233
0.128545
0.0673922

## Sheet: ELISA_CXCL3_Run2
Standard	Standard2	AvgStandard	SampleRep2	SampleRep3	Condition
2.88E+00	2.88E+00	2.88E+00	1.79E-01	1.71E-01	siCREB1 - EGF+OSM
2.92E+00	2.45E+00	2.68E+00	2.40E-01	2.42E-01	siSCR - EGF + OSM
2.89E+00	2.65E+00	2.77E+00	1.46E-01	1.13E-01	siCREB1 - EGF
1.93E+00	1.19E+00	1.56E+00	1.55E-01	1.52E-01	siSCR - EGF
1.29E+00	7.75E-01	1.03E+00
6.16E-01	5.50E-01	5.83E-01
1.80E-01	9.29E-02	1.36E-01
